# Supplementary material for: Single-cell and bulk transcriptomics reveal a CD8+ T-cell gene signature predicting prognosis in diffuse large B-cell lymphoma
Source: Front Immunol. 2025 Dec 12;16:1685541. doi: 10.3389/fimmu.2025.1685541 (PMC12740938; doi:10.3389/fimmu.2025.1685541)
Supplement: Supplementary file 1 [file DataSheet1.xlsx]

## Sheet: Table S1
Table S1: Data availability.
Dataset	Repository	Pubmed ID	Platform
Roider et al.	heiDATA	32541878	scRNA-seq
GSE182436	Gene Expression Omnibus	34597589	scRNA-seq
Liu et al.	zenodo	37308475	scRNA-seq
King et al.	CELLxGENE	33579751	scRNA-seq
Haradhvala et al.	Gene Expression Omnibus	36097221	scRNA-seq
NCICCR	The Cancer Genome Atlas	32289277	RNA-seq
Lacy et al.	Gene Expression Omnibus	32187361	microarray
Sha et al.	Gene Expression Omnibus	30523719	microarray

## Sheet: Table S2
Table S2. Baseline characteristics of the TMUCIH cohort (N = 162)
Characteristic	n (%)	N available
Age		162
<=60	83 (51.2%)
>60	79 (48.8%)
Gender		162
Female	64 (39.5%)
Male	98 (60.5%)
Ann Arbor stage		160
I-II	95 (59.4%)
III-IV	65 (40.6%)
B symptoms		162
Absence	137 (84.6%)
Presence	25 (15.4%)
ECOG performance status		162
0-1	138 (85.2%)
2 or more	24 (14.8%)
Extranodal involvement		162
0-1	126 (77.8%)
2 or more	36 (22.2%)
LDH		161
Elevated	71 (44.1%)
Normal	90 (55.9%)
Cell of origin (Hans)		125
GCB	56 (44.8%)
non-GCB	69 (55.2%)
First-line treatment		162
CHOP-like	67 (41.4%)
R-CHOP-like	66 (40.7%)
Other	29 (17.9%)

## Sheet: Table S3
Table S3：Metadata for sample characteristics.
Dataset	Sample name	Patient name	Diagnosis	COO
Liu et al.	P73	P73	PCNS-DLBCL	ABC
Liu et al.	P73-2	P73	PCNS-DLBCL	ABC
Liu et al.	P124	P124	PCNS-DLBCL	GCB
Liu et al.	P145	P145	PCNS-DLBCL	GCB
Liu et al.	P182	P182	PCNS-DLBCL	GCB
Liu et al.	P201	P201	PCNS-DLBCL	ABC
Liu et al.	P202	P202	PCNS-DLBCL	ABC
Liu et al.	P203	P203	PCNS-DLBCL	ABC
Liu et al.	P205	P205	PCNS-DLBCL	ABC
Roider et al.	DLBCL1	DLBCL1	DLBCL	GCB
Roider et al.	DLBCL2	DLBCL2	DLBCL	GCB
Roider et al.	DLBCL3	DLBCL3	DLBCL	non-GCB
Roider et al.	rLN1	rLN1	rLN	/
Roider et al.	rLN2	rLN2	rLN	/
Roider et al.	rLN3	rLN3	rLN	NA
Roider et al.	tFL1	tFL1	tFL	GCB
Roider et al.	tFL2	tFL2	tFL	GCB
GSE182436	DLBCL002	DLBCL002	DLBCL	ABC
GSE182436	DLBCL007	DLBCL007	DLBCL	GCB
GSE182436	DLBCL008	DLBCL008	DLBCL	ABC
GSE182436	DLBCL111	DLBCL111	DLBCL	ABC
GSE182436	T2	T2	Tonsil	/
King et al.	BCP2	BCP2	Tonsil	/
King et al.	BCP3	BCP3	Tonsil	/
King et al.	BCP4	BCP4	Tonsil	/
King et al.	BCP5	BCP5	Tonsil	/
King et al.	BCP6	BCP6	Tonsil	/
King et al.	BCP8	BCP8	Tonsil	/
King et al.	BCP9	BCP9	Tonsil	/

## Sheet: Table S4
Table S4: Differentially expressed genes of CD8 clusters.
cluster	gene	avg_log2FC	p_val	p_val_adj	pct.1	pct.2
CD8T-C1	GZMA	0.762333	0	0	0.963	0.738
CD8T-C1	CXCR6	0.753888	2.09187e-215	2.94075e-211	0.625	0.377
CD8T-C1	CCL5	0.675327	0	0	0.99	0.862
CD8T-C1	GZMH	0.663292	1.05498e-182	1.48309e-178	0.769	0.589
CD8T-C1	NKG7	0.658756	5.67399e-283	7.97649e-279	0.972	0.826
CD8T-C1	ALOX5AP	0.606203	2.1774e-62	3.06099e-58	0.505	0.391
CD8T-C1	HLA-DPB1	0.601899	1.79139e-256	2.51834e-252	0.913	0.72
CD8T-C1	HLA-DPA1	0.596854	1.34533e-241	1.89127e-237	0.917	0.72
CD8T-C1	GZMK	0.591198	0	0	0.989	0.805
CD8T-C1	GYG1	0.574217	6.59952e-104	9.2776e-100	0.507	0.355
CD8T-C1	HLA-DRB5	0.560314	4.02575e-146	5.6594e-142	0.767	0.573
CD8T-C1	HLA-DRA	0.523033	5.42916e-144	7.63231e-140	0.797	0.615
CD8T-C1	HLA-DRB1	0.514142	8.13593e-172	1.14375e-167	0.909	0.727
CD8T-C1	CD74	0.509592	7.12383e-241	1.00147e-236	0.996	0.961
CD8T-C1	ITM2C	0.508368	1.30121e-47	1.82924e-43	0.32	0.221
CD8T-C1	HLA-DQB1	0.50066	1.10696e-101	1.55617e-97	0.609	0.434
CD8T-C1	RHOC	0.489782	2.18273e-89	3.06848e-85	0.466	0.325
CD8T-C1	APOBEC3G	0.48055	8.05675e-126	1.13262e-121	0.677	0.499
CD8T-C1	OASL	0.480524	3.1764e-100	4.46538e-96	0.426	0.273
CD8T-C1	COTL1	0.469978	2.10126e-174	2.95395e-170	0.95	0.832
CD8T-C1	HLA-DQA2	0.447719	3.56361e-41	5.00972e-37	0.194	0.119
CD8T-C1	SIT1	0.443366	1.91677e-93	2.69459e-89	0.59	0.439
CD8T-C1	CD8A	0.441882	1.44695e-114	2.03412e-110	0.812	0.725
CD8T-C1	KLRG1	0.439725	5.66379e-66	7.96215e-62	0.44	0.314
CD8T-C1	PLEKHF1	0.43828	3.46844e-76	4.87594e-72	0.349	0.222
CD8T-C1	HLA-DQA1	0.419623	2.10014e-99	2.95238e-95	0.733	0.555
CD8T-C1	CXCR3	0.410384	3.14013e-91	4.4144e-87	0.633	0.48
CD8T-C1	GIMAP4	0.405074	3.83017e-104	5.38445e-100	0.775	0.618
CD8T-C1	PTPRCAP	0.404855	3.59303e-89	5.05108e-85	0.887	0.809
CD8T-C1	CST7	0.402781	1.89743e-177	2.66741e-173	0.983	0.805
CD8T-C1	PYCARD	0.390111	4.20901e-65	5.91702e-61	0.486	0.365
CD8T-C1	CTSC	0.386612	7.74814e-108	1.08923e-103	0.748	0.574
CD8T-C1	ZYX	0.382499	1.73122e-79	2.43374e-75	0.647	0.514
CD8T-C1	ITM2A	0.380722	1.08138e-97	1.5202e-93	0.779	0.618
CD8T-C1	CLIC1	0.379595	9.65619e-135	1.35747e-130	0.933	0.801
CD8T-C1	LIME1	0.379408	9.20259e-66	1.2937e-61	0.603	0.478
CD8T-C1	ITGB2	0.373883	2.43398e-123	3.42169e-119	0.882	0.761
CD8T-C1	CNN2	0.371909	5.74104e-85	8.07076e-81	0.791	0.669
CD8T-C1	RAC2	0.367774	3.63007e-124	5.10315e-120	0.948	0.856
CD8T-C1	SH3BGRL3	0.365009	6.53391e-172	9.18537e-168	0.991	0.927
CD8T-C1	CARD16	0.363903	1.04382e-66	1.4674e-62	0.551	0.421
CD8T-C1	LGALS3	0.363878	1.3831e-60	1.94437e-56	0.462	0.335
CD8T-C1	ABI3	0.358282	1.07064e-51	1.5051e-47	0.404	0.299
CD8T-C1	PLEK	0.356559	5.73124e-58	8.05698e-54	0.389	0.273
CD8T-C1	PPP1R18	0.353795	4.41659e-73	6.20884e-69	0.625	0.493
CD8T-C1	PDCD1	0.35067	3.58062e-65	5.03364e-61	0.502	0.366
CD8T-C1	IDH2	0.348842	4.81813e-86	6.77333e-82	0.658	0.49
CD8T-C1	IL32	0.34821	2.4791e-128	3.48512e-124	0.972	0.919
CD8T-C1	ANXA5	0.344002	2.90728e-76	4.08705e-72	0.667	0.51
CD8T-C1	SIRPG	0.343421	3.03975e-73	4.27328e-69	0.61	0.477
CD8T-C1	C12orf75	0.333151	5.97605e-60	8.40113e-56	0.53	0.401
CD8T-C1	HCST	0.327158	1.14799e-114	1.61385e-110	0.934	0.825
CD8T-C1	UCP2	0.324944	2.9699e-59	4.17508e-55	0.719	0.614
CD8T-C1	LY6E	0.321394	2.04517e-70	2.87511e-66	0.788	0.681
CD8T-C1	UBE2L6	0.31728	6.89367e-60	9.69112e-56	0.649	0.531
CD8T-C1	PSME1	0.31517	5.30087e-103	7.45197e-99	0.94	0.838
CD8T-C1	GIMAP1	0.311985	3.09673e-52	4.35338e-48	0.506	0.39
CD8T-C1	GIMAP7	0.311645	3.99659e-71	5.61841e-67	0.758	0.617
CD8T-C1	CD3D	0.310118	4.43245e-125	6.23114e-121	0.975	0.88
CD8T-C1	SASH3	0.308435	1.60941e-53	2.26251e-49	0.527	0.414
CD8T-C1	ACP5	0.304925	8.89202e-52	1.25004e-47	0.456	0.34
CD8T-C1	RGL4	0.303268	2.76089e-44	3.88125e-40	0.289	0.195
CD8T-C1	CD3E	0.301065	3.81173e-140	5.35853e-136	0.987	0.92
CD8T-C1	RNF167	0.297915	9.74854e-48	1.37045e-43	0.515	0.414
CD8T-C1	CD27	0.297034	4.20712e-89	5.91437e-85	0.875	0.732
CD8T-C1	IFITM2	0.295788	1.20746e-54	1.69744e-50	0.866	0.779
CD8T-C1	CASP4	0.294052	8.35366e-44	1.17436e-39	0.495	0.397
CD8T-C1	FCRL6	0.291027	2.89921e-54	4.07571e-50	0.142	0.069
CD8T-C1	CASP1	0.288314	4.75055e-39	6.67833e-35	0.356	0.266
CD8T-C1	CHI3L2	0.288211	5.06231e-34	7.1166e-30	0.287	0.202
CD8T-C1	SAMD3	0.286641	2.81474e-44	3.95697e-40	0.344	0.243
CD8T-C1	CAPZB	0.286326	5.18881e-73	7.29442e-69	0.838	0.72
CD8T-C1	GABARAPL2	0.285093	5.14806e-56	7.23714e-52	0.663	0.547
CD8T-C1	STOM	0.281006	1.74383e-47	2.45148e-43	0.429	0.317
CD8T-C1	IFITM1	0.280259	2.48626e-79	3.49519e-75	0.94	0.853
CD8T-C1	LCK	0.279518	2.88033e-72	4.04917e-68	0.87	0.754
CD8T-C1	CD8B	0.278257	2.15593e-42	3.03081e-38	0.746	0.662
CD8T-C1	DDIT4	0.276898	1.84382e-17	2.59204e-13	0.661	0.61
CD8T-C1	CMTM3	0.276789	5.46445e-34	7.68193e-30	0.402	0.319
CD8T-C1	GBP5	0.275557	6.49482e-50	9.13042e-46	0.562	0.446
CD8T-C1	HLA-DMB	0.275229	4.81333e-32	6.76658e-28	0.236	0.166
CD8T-C1	GLIPR2	0.274617	7.93597e-33	1.11564e-28	0.329	0.248
CD8T-C1	CPNE7	0.27454	3.7026e-37	5.20512e-33	0.159	0.092
CD8T-C1	PSMB10	0.272079	1.51772e-56	2.13361e-52	0.748	0.639
CD8T-C1	SHISA5	0.271592	8.48535e-50	1.19287e-45	0.604	0.499
CD8T-C1	MT1F	0.270612	4.02889e-26	5.66382e-22	0.297	0.229
CD8T-C1	BAX	0.267924	2.99861e-32	4.21544e-28	0.605	0.518
CD8T-C1	APOBEC3C	0.266413	4.56828e-31	6.42209e-27	0.379	0.3
CD8T-C1	SH2D1A	0.264724	2.37724e-40	3.34192e-36	0.558	0.455
CD8T-C1	PDLIM2	0.262792	4.62642e-35	6.50382e-31	0.331	0.245
CD8T-C1	S100A4	0.260631	2.45404e-50	3.44988e-46	0.84	0.741
CD8T-C1	PPP2R2B	0.259425	5.1295e-36	7.21106e-32	0.233	0.157
CD8T-C1	REEP5	0.259256	4.68781e-45	6.59012e-41	0.594	0.49
CD8T-C1	CD2	0.258583	1.60223e-69	2.25242e-65	0.908	0.799
CD8T-C1	RAB37	0.258051	1.08458e-33	1.5247e-29	0.217	0.144
CD8T-C1	B2M	0.256154	8.228e-228	1.15669e-223	1	0.995
CD8T-C1	NINJ2	0.254151	2.93819e-25	4.13051e-21	0.117	0.071
CD8T-C1	ADA	0.253866	5.18842e-36	7.29388e-32	0.29	0.21
CD8T-C1	TSPO	0.253496	2.1447e-39	3.01502e-35	0.611	0.518
CD8T-C1	PSMB9	0.251525	2.97483e-64	4.18202e-60	0.904	0.788
CD8T-C1	MYL12B	0.250441	9.91047e-61	1.39321e-56	0.883	0.774
CD8T-C1	CD38	0.250118	4.3199e-46	6.07291e-42	0.408	0.3
CD8T-C1	RGS2	-0.250792	1.00354e-05	0.141077	0.17	0.198
CD8T-C1	LIG1	-0.251034	2.02102e-32	2.84115e-28	0.055	0.117
CD8T-C1	HIF1A	-0.251244	3.50115e-09	4.92191e-05	0.289	0.333
CD8T-C1	TMEM14C	-0.251276	4.7848e-17	6.72647e-13	0.155	0.212
CD8T-C1	EEF1G	-0.252271	1.79035e-09	2.51687e-05	0.726	0.719
CD8T-C1	DTYMK	-0.253035	8.2853e-30	1.16475e-25	0.083	0.15
CD8T-C1	CAMK4	-0.253076	5.00477e-06	0.070357	0.203	0.231
CD8T-C1	NASP	-0.253088	4.48826e-11	6.3096e-07	0.266	0.314
CD8T-C1	CDK6	-0.253483	4.73625e-12	6.65823e-08	0.153	0.199
CD8T-C1	UBE2T	-0.255898	2.18406e-32	3.07035e-28	0.055	0.116
CD8T-C1	ICAM2	-0.255965	1.03593e-19	1.45631e-15	0.088	0.139
CD8T-C1	IL6ST	-0.256063	3.84056e-08	0.000539906	0.185	0.222
CD8T-C1	TCP1	-0.256356	5.42281e-12	7.62339e-08	0.265	0.317
CD8T-C1	GOLGA8B	-0.258627	9.92193e-10	1.39482e-05	0.083	0.114
CD8T-C1	SMARCA2	-0.258788	9.03037e-08	0.00126949	0.25	0.29
CD8T-C1	AHSA1	-0.260467	3.15055e-10	4.42905e-06	0.225	0.274
CD8T-C1	SSH2	-0.26079	3.71365e-10	5.22066e-06	0.176	0.219
CD8T-C1	ILF3	-0.261287	5.31913e-07	0.00747763	0.369	0.405
CD8T-C1	HBS1L	-0.26215	5.34443e-19	7.5132e-15	0.14	0.2
CD8T-C1	CCT2	-0.262309	8.56543e-13	1.20413e-08	0.326	0.378
CD8T-C1	SPEN	-0.262378	2.30892e-12	3.24588e-08	0.094	0.133
CD8T-C1	RRM1	-0.262587	2.13135e-29	2.99625e-25	0.075	0.138
CD8T-C1	SRSF10	-0.264059	4.26255e-08	0.000599229	0.447	0.479
CD8T-C1	CCDC88B	-0.265229	3.87635e-05	0.544937	0.1	0.122
CD8T-C1	PPP1R15A	-0.265909	0.000801119	1	0.336	0.356
CD8T-C1	RIN3	-0.267642	1.04232e-15	1.4653e-11	0.127	0.177
CD8T-C1	SRRM2	-0.269922	1.61866e-06	0.0227551	0.404	0.438
CD8T-C1	TPT1	-0.270054	1.7083e-05	0.240152	0.994	0.966
CD8T-C1	PRKDC	-0.270425	1.15393e-13	1.62219e-09	0.19	0.243
CD8T-C1	RSL1D1	-0.270843	5.4585e-11	7.67355e-07	0.375	0.422
CD8T-C1	JUND	-0.272177	8.49771e-09	0.000119461	0.231	0.274
CD8T-C1	FAM3C	-0.272622	3.622e-16	5.09181e-12	0.152	0.207
CD8T-C1	NUCB2	-0.273818	6.62314e-11	9.3108e-07	0.361	0.405
CD8T-C1	ATM	-0.274378	1.75734e-05	0.247047	0.249	0.275
CD8T-C1	NELL2	-0.276743	8.51242e-08	0.00119668	0.232	0.266
CD8T-C1	PKM	-0.276909	0.000162549	1	0.756	0.697
CD8T-C1	AHI1	-0.278444	1.98368e-14	2.78866e-10	0.109	0.155
CD8T-C1	PCM1	-0.280905	2.4666e-08	0.000346754	0.257	0.297
CD8T-C1	TPI1	-0.280921	9.69292e-11	1.36263e-06	0.774	0.732
CD8T-C1	SPTBN1	-0.28301	3.51473e-18	4.94101e-14	0.108	0.16
CD8T-C1	MIF	-0.283055	4.94122e-28	6.94636e-24	0.89	0.854
CD8T-C1	ANP32E	-0.2855	5.26896e-15	7.4071e-11	0.22	0.276
CD8T-C1	RANBP1	-0.289803	1.85751e-13	2.61129e-09	0.335	0.379
CD8T-C1	CADM1	-0.289931	1.00022e-07	0.00140611	0.239	0.274
CD8T-C1	STAT3	-0.291861	3.57907e-09	5.03146e-05	0.482	0.512
CD8T-C1	RGCC	-0.292198	3.13141e-14	4.40213e-10	0.298	0.359
CD8T-C1	NFKB1	-0.294591	4.83898e-18	6.80263e-14	0.113	0.166
CD8T-C1	FOSB	-0.297487	2.32729e-10	3.27171e-06	0.187	0.231
CD8T-C1	TPX2	-0.297523	2.741e-27	3.8533e-23	0.058	0.112
CD8T-C1	DDX21	-0.297971	4.52275e-14	6.35809e-10	0.25	0.307
CD8T-C1	ANP32B	-0.300684	4.77933e-18	6.71878e-14	0.594	0.601
CD8T-C1	EIF5A	-0.301254	6.68491e-13	9.39764e-09	0.434	0.467
CD8T-C1	LSM5	-0.303039	4.66902e-22	6.56371e-18	0.249	0.321
CD8T-C1	SMG1	-0.304939	3.73294e-08	0.000524776	0.236	0.274
CD8T-C1	PRNP	-0.304998	5.09228e-26	7.15873e-22	0.086	0.146
CD8T-C1	MACF1	-0.306139	0.000759399	1	0.315	0.338
CD8T-C1	NKTR	-0.306478	3.55449e-07	0.0049969	0.245	0.281
CD8T-C1	KPNA2	-0.308034	3.23138e-19	4.54268e-15	0.144	0.203
CD8T-C1	PDE3B	-0.308677	9.82815e-07	0.0138164	0.299	0.333
CD8T-C1	FEN1	-0.309753	3.01479e-42	4.23819e-38	0.045	0.114
CD8T-C1	ID3	-0.310119	2.08285e-18	2.92807e-14	0.084	0.133
CD8T-C1	NDFIP1	-0.311353	5.83897e-13	8.20843e-09	0.357	0.41
CD8T-C1	NME2	-0.312599	2.91544e-16	4.09852e-12	0.599	0.611
CD8T-C1	TNFRSF4	-0.315451	6.20147e-17	8.71803e-13	0.083	0.129
CD8T-C1	PAICS	-0.317097	4.92467e-44	6.92311e-40	0.046	0.117
CD8T-C1	PELI1	-0.318443	4.05025e-24	5.69384e-20	0.106	0.169
CD8T-C1	DNAJA1	-0.319259	2.4456e-05	0.343802	0.475	0.5
CD8T-C1	CCL4	-0.320591	2.09873e-90	2.95039e-86	0.839	0.626
CD8T-C1	PABPC4	-0.321712	6.52442e-29	9.17203e-25	0.096	0.164
CD8T-C1	PCNA	-0.323539	3.33991e-18	4.69525e-14	0.127	0.18
CD8T-C1	THEM4	-0.326842	1.47367e-28	2.07168e-24	0.059	0.116
CD8T-C1	SMC2	-0.327563	2.63098e-49	3.69863e-45	0.048	0.125
CD8T-C1	DDX17	-0.327799	1.23351e-05	0.173407	0.408	0.435
CD8T-C1	KDM6B	-0.343923	1.05265e-25	1.47981e-21	0.06	0.113
CD8T-C1	CDKN3	-0.347809	1.04294e-38	1.46616e-34	0.044	0.107
CD8T-C1	FKBP4	-0.352068	5.21387e-25	7.32966e-21	0.104	0.168
CD8T-C1	S100A10	-0.354001	2.01051e-15	2.82638e-11	0.516	0.551
CD8T-C1	TNFRSF9	-0.354021	8.57381e-06	0.120531	0.244	0.27
CD8T-C1	FUS	-0.357048	1.03401e-20	1.45362e-16	0.544	0.6
CD8T-C1	RELB	-0.35731	7.46926e-30	1.05003e-25	0.184	0.269
CD8T-C1	FBL	-0.357384	7.20119e-26	1.01234e-21	0.294	0.375
CD8T-C1	DDX39A	-0.36306	3.20861e-23	4.51067e-19	0.248	0.32
CD8T-C1	CKS2	-0.366388	2.97112e-13	4.1768e-09	0.216	0.262
CD8T-C1	KIR2DL4	-0.368246	4.78117e-16	6.72137e-12	0.076	0.117
CD8T-C1	KIF22	-0.368985	2.48199e-34	3.48918e-30	0.109	0.186
CD8T-C1	CKS1B	-0.370439	2.68546e-40	3.77522e-36	0.059	0.129
CD8T-C1	FLT3LG	-0.374945	4.38949e-14	6.17075e-10	0.147	0.192
CD8T-C1	DUT	-0.376423	8.22066e-10	1.15566e-05	0.389	0.412
CD8T-C1	GADD45B	-0.37736	9.87237e-14	1.38786e-09	0.242	0.295
CD8T-C1	LDLRAP1	-0.382023	4.50585e-19	6.33432e-15	0.086	0.133
CD8T-C1	HOPX	-0.384472	9.17915e-21	1.29041e-16	0.109	0.164
CD8T-C1	TUBA1C	-0.387234	3.30603e-13	4.64761e-09	0.171	0.216
CD8T-C1	SNX9	-0.388885	1.74014e-34	2.44628e-30	0.163	0.25
CD8T-C1	ABLIM1	-0.390595	2.41231e-16	3.39123e-12	0.17	0.221
CD8T-C1	ZFAND2A	-0.393823	6.78319e-14	9.53581e-10	0.107	0.15
CD8T-C1	PABPC1	-0.395288	2.38942e-18	3.35905e-14	0.905	0.865
CD8T-C1	CENPM	-0.412031	2.27848e-47	3.20309e-43	0.075	0.159
CD8T-C1	TMPO	-0.412643	3.39022e-28	4.76597e-24	0.215	0.293
CD8T-C1	RASGRP2	-0.419925	7.70985e-29	1.08385e-24	0.07	0.129
CD8T-C1	SATB1	-0.424988	3.12236e-27	4.38942e-23	0.136	0.204
CD8T-C1	IMPDH2	-0.428543	5.98382e-48	8.41205e-44	0.138	0.238
CD8T-C1	NFKB2	-0.437743	3.4583e-40	4.86168e-36	0.119	0.206
CD8T-C1	CACYBP	-0.453245	2.52974e-16	3.55631e-12	0.374	0.427
CD8T-C1	FOXP1	-0.458023	1.0868e-22	1.52783e-18	0.171	0.234
CD8T-C1	NFKBIA	-0.463433	9.22611e-24	1.29701e-19	0.576	0.612
CD8T-C1	HMGB2	-0.466567	0.00443989	1	0.506	0.479
CD8T-C1	MCM7	-0.468955	3.92407e-38	5.51646e-34	0.081	0.155
CD8T-C1	NUSAP1	-0.47121	2.23575e-33	3.14302e-29	0.07	0.133
CD8T-C1	BIRC3	-0.479818	3.32413e-33	4.67306e-29	0.191	0.278
CD8T-C1	AREG	-0.502433	1.25322e-22	1.76178e-18	0.054	0.101
CD8T-C1	MAL	-0.515492	3.68992e-56	5.18729e-52	0.039	0.118
CD8T-C1	EEF1B2	-0.51631	7.83465e-46	1.1014e-41	0.913	0.874
CD8T-C1	CENPF	-0.518758	1.87581e-33	2.63701e-29	0.056	0.116
CD8T-C1	HSPB1	-0.531784	1.71586e-16	2.41216e-12	0.452	0.498
CD8T-C1	TUBB4B	-0.564236	4.73483e-23	6.65623e-19	0.283	0.34
CD8T-C1	FOS	-0.566041	3.69427e-21	5.1934e-17	0.456	0.516
CD8T-C1	NOSIP	-0.576798	2.2809e-23	3.20649e-19	0.326	0.394
CD8T-C1	TNFRSF18	-0.587204	3.07273e-38	4.31965e-34	0.128	0.21
CD8T-C1	TOP2A	-0.587734	9.59047e-51	1.34823e-46	0.034	0.104
CD8T-C1	HSP90AB1	-0.598721	3.66284e-87	5.14922e-83	0.777	0.803
CD8T-C1	HSP90AA1	-0.625647	3.34458e-27	4.70181e-23	0.864	0.835
CD8T-C1	KLRC2	-0.657143	5.74675e-16	8.07878e-12	0.096	0.139
CD8T-C1	SELL	-0.660133	1.5406e-29	2.16577e-25	0.199	0.273
CD8T-C1	XCL2	-0.676388	1.0971e-06	0.0154231	0.084	0.107
CD8T-C1	BAG3	-0.682312	6.18767e-21	8.69862e-17	0.065	0.111
CD8T-C1	LTB	-0.689003	1.01338e-22	1.42461e-18	0.359	0.41
CD8T-C1	CD55	-0.700357	4.16036e-68	5.84864e-64	0.123	0.237
CD8T-C1	HSPD1	-0.736017	7.28189e-49	1.02369e-44	0.392	0.484
CD8T-C1	TMEM123	-0.73838	2.03647e-86	2.86287e-82	0.101	0.23
CD8T-C1	GNLY	-0.754309	1.90693e-29	2.68076e-25	0.216	0.294
CD8T-C1	HSPE1	-0.768594	2.93243e-23	4.1224e-19	0.532	0.578
CD8T-C1	TCF7	-0.779331	1.35858e-57	1.9099e-53	0.087	0.183
CD8T-C1	MKI67	-0.786966	8.41708e-52	1.18327e-47	0.055	0.134
CD8T-C1	KLF2	-0.839085	2.04579e-50	2.87597e-46	0.121	0.218
CD8T-C1	RRM2	-0.860375	4.7898e-64	6.7335e-60	0.026	0.105
CD8T-C1	HSPH1	-0.861346	5.73226e-32	8.05841e-28	0.217	0.299
CD8T-C1	LEF1	-0.938717	6.68226e-92	9.39392e-88	0.034	0.142
CD8T-C1	TYMS	-0.966555	1.43426e-74	2.01628e-70	0.041	0.137
CD8T-C1	TUBB	-1.04602	9.57336e-30	1.34582e-25	0.539	0.564
CD8T-C1	HSPA1B	-1.06798	8.83456e-06	0.124196	0.21	0.234
CD8T-C1	IL7R	-1.07037	5.50265e-79	7.73563e-75	0.195	0.331
CD8T-C1	STMN1	-1.08741	5.65906e-31	7.95551e-27	0.278	0.341
CD8T-C1	CCR7	-1.11522	8.39687e-84	1.18043e-79	0.073	0.19
CD8T-C1	HSPA1A	-1.16424	5.3544e-05	0.752722	0.295	0.317
CD8T-C1	DNAJB1	-1.16541	4.80181e-07	0.00675039	0.501	0.526
CD8T-C1	TUBA1B	-1.34222	9.34025e-45	1.31305e-40	0.51	0.552
CD8T-C2	IL7R	2.21136	0	0	0.647	0.197
CD8T-C2	CCR7	2.14812	0	0	0.421	0.086
CD8T-C2	LEF1	1.87783	0	0	0.355	0.046
CD8T-C2	KLF2	1.87731	0	0	0.452	0.12
CD8T-C2	SELL	1.85926	0	0	0.519	0.178
CD8T-C2	TCF7	1.73203	0	0	0.412	0.086
CD8T-C2	LTB	1.55818	0	0	0.619	0.334
CD8T-C2	TXNIP	1.4711	0	0	0.843	0.549
CD8T-C2	NOSIP	1.38664	7.16774e-273	1.00764e-268	0.533	0.332
CD8T-C2	TMEM123	1.34415	0	0	0.411	0.137
CD8T-C2	ACTN1	1.29983	0	0	0.217	0.018
CD8T-C2	PLAC8	1.26988	0	0	0.252	0.029
CD8T-C2	EEF1B2	1.24601	0	0	0.961	0.86
CD8T-C2	LDLRAP1	1.21647	0	0	0.304	0.069
CD8T-C2	FLT3LG	1.20245	1.63526e-270	2.29885e-266	0.343	0.134
CD8T-C2	FOS	1.1933	2.19264e-164	3.08242e-160	0.619	0.467
CD8T-C2	CD55	1.19143	5.23804e-304	7.36364e-300	0.393	0.157
CD8T-C2	PABPC1	1.13882	0	0	0.941	0.855
CD8T-C2	EEF1A1	1.0848	0	0	1	0.995
CD8T-C2	TPT1	1.06912	0	0	0.998	0.965
CD8T-C2	C1orf162	1.00981	0	0	0.182	0.015
CD8T-C2	JUNB	0.999628	2.53271e-213	3.56049e-209	0.826	0.729
CD8T-C2	RASGRP2	0.970216	1.32447e-303	1.86193e-299	0.268	0.07
CD8T-C2	CD248	0.932548	0	0	0.132	0.002
CD8T-C2	S1PR1	0.929401	0	0	0.208	0.033
CD8T-C2	ZFP36L2	0.919841	0	0	0.926	0.78
CD8T-C2	FOXP1	0.876824	3.69799e-217	5.19863e-213	0.379	0.173
CD8T-C2	IFITM3	0.875192	3.20428e-150	4.50458e-146	0.367	0.198
CD8T-C2	EEF2	0.853965	0	0	0.962	0.861
CD8T-C2	ANXA1	0.852647	7.36091e-37	1.0348e-32	0.456	0.385
CD8T-C2	EIF3E	0.849531	1.52202e-235	2.13966e-231	0.701	0.538
CD8T-C2	TRABD2A	0.839653	1.85973e-236	2.61441e-232	0.15	0.026
CD8T-C2	AQP3	0.826747	1.34888e-169	1.89625e-165	0.229	0.083
CD8T-C2	KLF3	0.820677	6.18175e-232	8.69031e-228	0.161	0.03
CD8T-C2	SARAF	0.814511	0	0	0.937	0.846
CD8T-C2	FXYD5	0.806119	2.25783e-297	3.17406e-293	0.86	0.749
CD8T-C2	ABLIM1	0.80309	2.32961e-134	3.27497e-130	0.329	0.174
CD8T-C2	CAMK4	0.800011	7.64661e-170	1.07496e-165	0.363	0.184
CD8T-C2	ZFP36	0.780475	7.88744e-175	1.10882e-170	0.775	0.636
CD8T-C2	PIK3IP1	0.775102	1.319e-178	1.85425e-174	0.566	0.377
CD8T-C2	TSC22D3	0.764315	1.91315e-190	2.68951e-186	0.851	0.692
CD8T-C2	LEPROTL1	0.762308	2.35028e-195	3.30402e-191	0.691	0.538
CD8T-C2	NELL2	0.760536	5.61467e-104	7.8931e-100	0.363	0.228
CD8T-C2	ICAM2	0.747378	3.0779e-158	4.32691e-154	0.24	0.094
CD8T-C2	MAL	0.742761	3.32063e-139	4.66814e-135	0.196	0.071
CD8T-C2	BACH2	0.738066	2.05574e-270	2.88995e-266	0.134	0.014
CD8T-C2	MYC	0.732817	9.33675e-132	1.31256e-127	0.158	0.051
CD8T-C2	JUN	0.732674	1.23142e-114	1.73113e-110	0.725	0.636
CD8T-C2	DUSP1	0.731958	3.67038e-114	5.15982e-110	0.621	0.484
CD8T-C2	NACA	0.705504	0	0	0.988	0.941
CD8T-C2	PASK	0.698009	1.00607e-94	1.41433e-90	0.164	0.067
CD8T-C2	PIM1	0.696288	1.39524e-90	1.96143e-86	0.354	0.23
CD8T-C2	S100A10	0.693539	9.52179e-173	1.33857e-168	0.689	0.5
CD8T-C2	SORL1	0.691269	9.26398e-181	1.30233e-176	0.228	0.076
CD8T-C2	SPINT2	0.688968	5.2323e-207	7.35556e-203	0.156	0.032
CD8T-C2	BTG1	0.686228	4.17049e-281	5.86288e-277	0.962	0.883
CD8T-C2	SAMHD1	0.685466	1.11671e-119	1.56987e-115	0.296	0.154
CD8T-C2	CD69	0.684027	4.52038e-151	6.35475e-147	0.626	0.454
CD8T-C2	NDFIP1	0.683081	3.5578e-90	5.00156e-86	0.479	0.374
CD8T-C2	TMIGD2	0.680512	1.36292e-252	1.91599e-248	0.122	0.012
CD8T-C2	CD48	0.679765	1.07259e-175	1.50785e-171	0.695	0.546
CD8T-C2	TOMM7	0.673718	9.87929e-287	1.38883e-282	0.907	0.797
CD8T-C2	LDHB	0.669359	2.03575e-199	2.86185e-195	0.868	0.767
CD8T-C2	EIF2S3	0.657409	1.04019e-90	1.46231e-86	0.462	0.355
CD8T-C2	TXK	0.65574	1.33051e-133	1.87043e-129	0.167	0.055
CD8T-C2	TIMP1	0.654157	8.76496e-185	1.23218e-180	0.137	0.027
CD8T-C2	LAIR1	0.648302	8.09992e-218	1.13869e-213	0.118	0.015
CD8T-C2	TOB1	0.645672	2.41525e-52	3.39536e-48	0.29	0.2
CD8T-C2	UXT	0.633825	3.436e-122	4.83033e-118	0.621	0.513
CD8T-C2	OXNAD1	0.625478	1.06066e-90	1.49108e-86	0.416	0.292
CD8T-C2	NCF1	0.615166	9.7885e-111	1.37607e-106	0.317	0.173
CD8T-C2	GZMM	0.610918	4.47288e-184	6.28797e-180	0.622	0.401
CD8T-C2	PFDN5	0.610753	0	0	0.966	0.889
CD8T-C2	IFITM1	0.606762	1.17334e-229	1.64948e-225	0.943	0.854
CD8T-C2	THEM4	0.604142	1.15452e-84	1.62302e-80	0.176	0.081
CD8T-C2	CD52	0.591825	1.31409e-230	1.84734e-226	0.919	0.799
CD8T-C2	ATM	0.589269	2.8641e-86	4.02635e-82	0.368	0.24
CD8T-C2	CISH	0.588464	1.01122e-74	1.42157e-70	0.122	0.048
CD8T-C2	SH3YL1	0.585651	4.28835e-138	6.02856e-134	0.136	0.037
CD8T-C2	FBL	0.585066	3.65963e-80	5.14471e-76	0.435	0.332
CD8T-C2	APBA2	0.583123	1.83126e-156	2.57439e-152	0.141	0.035
CD8T-C2	MGAT4A	0.579879	3.30908e-83	4.6519e-79	0.331	0.209
CD8T-C2	ITGA6	0.579835	2.17247e-165	3.05406e-161	0.113	0.02
CD8T-C2	EIF4B	0.578924	2.76126e-110	3.88178e-106	0.637	0.544
CD8T-C2	BIN2	0.575673	1.28684e-90	1.80904e-86	0.441	0.321
CD8T-C2	ANXA2R	0.571921	1.60483e-77	2.25607e-73	0.281	0.169
CD8T-C2	ADD3	0.568838	9.15705e-73	1.2873e-68	0.294	0.187
CD8T-C2	CCND3	0.568716	3.31091e-125	4.65448e-121	0.642	0.518
CD8T-C2	EIF3L	0.560198	9.74784e-104	1.37035e-99	0.649	0.554
CD8T-C2	PTGER2	0.557753	5.49591e-124	7.72615e-120	0.101	0.022
CD8T-C2	RGS10	0.557562	7.35706e-84	1.03426e-79	0.627	0.549
CD8T-C2	IER2	0.554478	7.73053e-80	1.08676e-75	0.607	0.51
CD8T-C2	PRMT2	0.550166	4.05236e-86	5.69681e-82	0.532	0.43
CD8T-C2	SYPL1	0.548582	1.56119e-71	2.19473e-67	0.223	0.125
CD8T-C2	STMN3	0.543037	2.13202e-101	2.99719e-97	0.157	0.059
CD8T-C2	GPR183	0.542876	1.58968e-78	2.23478e-74	0.181	0.083
CD8T-C2	RSL1D1	0.541946	6.37147e-74	8.95701e-70	0.482	0.39
CD8T-C2	LY9	0.534783	6.99178e-99	9.82904e-95	0.24	0.115
CD8T-C2	GYPC	0.526196	8.41882e-136	1.18352e-131	0.751	0.637
CD8T-C2	COMMD6	0.525142	5.52722e-155	7.77017e-151	0.871	0.791
CD8T-C2	EEF1G	0.523577	3.18365e-61	4.47558e-57	0.755	0.711
CD8T-C2	TMEM204	0.520371	2.44032e-81	3.4306e-77	0.15	0.063
CD8T-C2	ALKBH7	0.518626	2.76093e-57	3.88131e-53	0.419	0.336
CD8T-C2	DGKA	0.518029	1.34327e-56	1.88836e-52	0.297	0.204
CD8T-C2	AIF1	0.516565	4.34487e-27	6.10802e-23	0.269	0.213
CD8T-C2	CYTIP	0.516551	9.18557e-117	1.29131e-112	0.703	0.582
CD8T-C2	NPM1	0.509247	2.91282e-186	4.09484e-182	0.947	0.856
CD8T-C2	ITM2B	0.506383	9.86129e-189	1.3863e-184	0.901	0.817
CD8T-C2	SOCS3	0.500995	1.71695e-41	2.41369e-37	0.177	0.107
CD8T-C2	MFNG	0.49853	1.44234e-49	2.02765e-45	0.32	0.238
CD8T-C2	APEX1	0.496264	2.94088e-53	4.13429e-49	0.373	0.292
CD8T-C2	TMEM243	0.493119	6.20128e-49	8.71775e-45	0.383	0.303
CD8T-C2	EIF4A2	0.492729	1.69598e-88	2.38421e-84	0.633	0.534
CD8T-C2	PXN	0.490493	5.48758e-101	7.71444e-97	0.137	0.047
CD8T-C2	IMPDH2	0.490313	5.88854e-37	8.27811e-33	0.266	0.199
CD8T-C2	UQCRB	0.488256	1.24549e-130	1.7509e-126	0.847	0.765
CD8T-C2	SATB1	0.483828	7.80069e-58	1.09662e-53	0.26	0.167
CD8T-C2	RCAN3	0.483053	1.11656e-45	1.56967e-41	0.216	0.138
CD8T-C2	EIF3H	0.480907	4.93772e-95	6.94145e-91	0.718	0.638
CD8T-C2	SCML4	0.480823	5.89195e-67	8.2829e-63	0.293	0.185
CD8T-C2	CD8B	0.47963	2.50617e-104	3.52317e-100	0.771	0.656
CD8T-C2	LYAR	0.478066	1.12974e-25	1.58818e-21	0.359	0.31
CD8T-C2	SMDT1	0.477503	4.87236e-70	6.84957e-66	0.593	0.52
CD8T-C2	FTH1	0.476613	2.64115e-96	3.71293e-92	0.986	0.947
CD8T-C2	COX4I1	0.460806	1.02491e-184	1.44081e-180	0.95	0.886
CD8T-C2	NSA2	0.460436	6.94304e-60	9.76052e-56	0.525	0.452
CD8T-C2	OCIAD2	0.460214	2.86507e-58	4.02772e-54	0.515	0.447
CD8T-C2	ATP6V1G1	0.459012	6.62234e-104	9.30969e-100	0.674	0.581
CD8T-C2	PABPC4	0.455967	9.89323e-42	1.39079e-37	0.203	0.132
CD8T-C2	BEX2	0.451317	2.91321e-70	4.09539e-66	0.134	0.057
CD8T-C2	IL16	0.450939	2.33759e-65	3.28619e-61	0.471	0.365
CD8T-C2	SERINC5	0.446093	1.90805e-73	2.68234e-69	0.125	0.049
CD8T-C2	SERP1	0.443512	2.17392e-82	3.0561e-78	0.685	0.613
CD8T-C2	SLC2A3	0.44348	2.06712e-50	2.90596e-46	0.436	0.348
CD8T-C2	PNRC1	0.443401	3.97928e-80	5.59407e-76	0.761	0.683
CD8T-C2	BTF3	0.443244	5.04489e-188	7.09211e-184	0.97	0.89
CD8T-C2	UBAC2	0.440878	2.16243e-45	3.03995e-41	0.315	0.234
CD8T-C2	RASA3	0.440089	4.1519e-53	5.83673e-49	0.222	0.135
CD8T-C2	LSR	0.439907	8.25152e-77	1.16e-72	0.11	0.039
CD8T-C2	TMEM14C	0.439887	7.72238e-41	1.08561e-36	0.256	0.181
CD8T-C2	EEF1D	0.436295	3.1318e-260	4.40269e-256	0.985	0.943
CD8T-C2	RIC3	0.436118	4.8481e-69	6.81546e-65	0.11	0.041
CD8T-C2	FLI1	0.43487	5.02953e-42	7.07051e-38	0.285	0.207
CD8T-C2	CITED2	0.432368	1.60529e-23	2.25672e-19	0.38	0.329
CD8T-C2	STK38	0.430372	1.71711e-53	2.41391e-49	0.187	0.105
CD8T-C2	EMP3	0.429908	1.88356e-64	2.64792e-60	0.657	0.575
CD8T-C2	GIMAP7	0.429623	3.07057e-84	4.3166e-80	0.724	0.629
CD8T-C2	RBL2	0.42791	1.05109e-52	1.47763e-48	0.429	0.342
CD8T-C2	ARHGAP15	0.42724	7.81498e-37	1.09863e-32	0.38	0.318
CD8T-C2	TOMM20	0.427085	1.21454e-61	1.7074e-57	0.54	0.466
CD8T-C2	FOSB	0.422378	2.13668e-41	3.00375e-37	0.289	0.201
CD8T-C2	TMEM63A	0.420619	6.94215e-94	9.75927e-90	0.102	0.029
CD8T-C2	CSRNP1	0.419622	1.01878e-20	1.43221e-16	0.186	0.138
CD8T-C2	C12orf57	0.41744	6.98449e-84	9.8188e-80	0.8	0.732
CD8T-C2	CDC25B	0.416942	6.55205e-29	9.21087e-25	0.248	0.188
CD8T-C2	NUCB2	0.416431	2.26262e-44	3.18079e-40	0.458	0.376
CD8T-C2	EPB41	0.413482	2.96353e-46	4.16614e-42	0.278	0.19
CD8T-C2	C1QBP	0.413332	2.47369e-45	3.47751e-41	0.449	0.378
CD8T-C2	BNIP3	0.412255	6.42321e-56	9.02975e-52	0.138	0.067
CD8T-C2	TNFSF8	0.41157	1.84252e-32	2.59021e-28	0.169	0.109
CD8T-C2	PPP1R14B	0.410852	3.32521e-06	0.0467459	0.11	0.092
CD8T-C2	CXCR4	0.410235	1.37557e-46	1.93378e-42	0.707	0.635
CD8T-C2	NME4	0.409925	3.62873e-69	5.10127e-65	0.1	0.035
CD8T-C2	SRSF5	0.409924	1.91684e-67	2.69469e-63	0.696	0.632
CD8T-C2	APRT	0.407595	1.7461e-79	2.45466e-75	0.71	0.632
CD8T-C2	SF1	0.406139	1.52683e-56	2.14642e-52	0.622	0.566
CD8T-C2	R3HDM4	0.40592	2.40491e-31	3.38083e-27	0.297	0.236
CD8T-C2	CEBPB	0.403597	1.22466e-31	1.72162e-27	0.207	0.143
CD8T-C2	RGCC	0.40264	1.31313e-23	1.84599e-19	0.391	0.331
CD8T-C2	MAML2	0.400721	5.22875e-50	7.35057e-46	0.135	0.067
CD8T-C2	CRLF3	0.399851	3.70638e-26	5.21043e-22	0.233	0.177
CD8T-C2	COX7C	0.398654	2.7399e-113	3.85175e-109	0.918	0.854
CD8T-C2	CHMP7	0.398026	2.20541e-27	3.10036e-23	0.198	0.142
CD8T-C2	PHF1	0.396744	1.6324e-45	2.29483e-41	0.284	0.197
CD8T-C2	AAK1	0.393346	1.17663e-34	1.6541e-30	0.319	0.244
CD8T-C2	BTG2	0.393321	2.9688e-38	4.17354e-34	0.338	0.254
CD8T-C2	ST13	0.391278	8.30125e-45	1.16699e-40	0.556	0.511
CD8T-C2	EIF3F	0.388816	1.48821e-78	2.09212e-74	0.772	0.71
CD8T-C2	YPEL5	0.388085	1.05613e-15	1.48471e-11	0.418	0.389
CD8T-C2	SERPINB6	0.385834	2.20192e-41	3.09546e-37	0.109	0.054
CD8T-C2	ARHGDIB	0.385483	3.91987e-172	5.51055e-168	0.97	0.899
CD8T-C2	GIMAP1	0.384626	2.15218e-37	3.02553e-33	0.47	0.402
CD8T-C2	EIF1	0.382603	3.31892e-156	4.66574e-152	0.988	0.954
CD8T-C2	TLE4	0.382275	6.30876e-43	8.86885e-39	0.134	0.071
CD8T-C2	LGALS3BP	0.3822	1.64038e-54	2.30604e-50	0.111	0.049
CD8T-C2	FAM177A1	0.38219	0.000609127	1	0.331	0.345
CD8T-C2	FTL	0.381651	1.14704e-161	1.6125e-157	0.978	0.931
CD8T-C2	ATP1A1	0.381242	2.24247e-33	3.15246e-29	0.371	0.311
CD8T-C2	ARRDC2	0.380005	1.48895e-40	2.09316e-36	0.126	0.067
CD8T-C2	CAMK2G	0.376387	6.07511e-55	8.54039e-51	0.14	0.068
CD8T-C2	DSTN	0.375959	3.15939e-24	4.44147e-20	0.234	0.181
CD8T-C2	HNRNPA0	0.375351	4.76143e-43	6.69361e-39	0.559	0.504
CD8T-C2	SSH2	0.375219	7.11031e-29	9.99567e-25	0.256	0.195
CD8T-C2	TTC3	0.373847	5.18827e-25	7.29367e-21	0.276	0.22
CD8T-C2	RGS14	0.373748	5.71066e-32	8.02804e-28	0.244	0.178
CD8T-C2	GPSM3	0.373521	1.73056e-69	2.43283e-65	0.728	0.664
CD8T-C2	C9orf78	0.369936	4.1299e-46	5.80581e-42	0.466	0.394
CD8T-C2	RNF125	0.367194	1.67816e-24	2.35916e-20	0.205	0.149
CD8T-C2	TGFBR2	0.366919	1.20177e-30	1.68945e-26	0.315	0.248
CD8T-C2	RNF138	0.365118	2.20342e-17	3.09757e-13	0.197	0.157
CD8T-C2	APBB1	0.364195	4.73633e-27	6.65834e-23	0.184	0.128
CD8T-C2	GADD45B	0.363751	1.59383e-37	2.24061e-33	0.347	0.264
CD8T-C2	NFKBIA	0.363731	2.65664e-40	3.73471e-36	0.659	0.587
CD8T-C2	PHF20	0.360889	3.19324e-25	4.48905e-21	0.307	0.255
CD8T-C2	ARRB2	0.360143	5.12503e-33	7.20476e-29	0.409	0.356
CD8T-C2	STK17A	0.359809	3.7166e-72	5.2248e-68	0.688	0.606
CD8T-C2	MAX	0.357336	2.51691e-23	3.53828e-19	0.349	0.306
CD8T-C2	STK4	0.357216	5.90466e-50	8.30078e-46	0.552	0.482
CD8T-C2	SELPLG	0.356367	9.69234e-52	1.36255e-47	0.534	0.449
CD8T-C2	PDCD4	0.355275	1.83308e-43	2.57694e-39	0.535	0.47
CD8T-C2	TSPAN32	0.355177	3.24848e-41	4.56671e-37	0.125	0.065
CD8T-C2	CHCHD10	0.353648	9.69411e-37	1.3628e-32	0.438	0.373
CD8T-C2	TES	0.35184	7.11025e-20	9.99559e-16	0.263	0.218
CD8T-C2	DDX18	0.350307	1.08916e-21	1.53115e-17	0.364	0.324
CD8T-C2	CRBN	0.345658	7.27071e-25	1.02212e-20	0.224	0.169
CD8T-C2	FAM107B	0.345137	5.66676e-24	7.96633e-20	0.359	0.307
CD8T-C2	TGFB1	0.344816	1.16286e-17	1.63475e-13	0.317	0.275
CD8T-C2	TBC1D10A	0.344123	9.26302e-23	1.3022e-18	0.188	0.138
CD8T-C2	NAA16	0.342841	7.30219e-27	1.02654e-22	0.127	0.078
CD8T-C2	EIF1AX	0.342814	1.17566e-17	1.65275e-13	0.324	0.289
CD8T-C2	SEC62	0.34237	2.3938e-28	3.3652e-24	0.453	0.409
CD8T-C2	SBDS	0.342355	2.45237e-19	3.44754e-15	0.295	0.25
CD8T-C2	HPCAL1	0.341107	1.17815e-24	1.65624e-20	0.23	0.174
CD8T-C2	SVIP	0.340901	2.51426e-18	3.53455e-14	0.187	0.142
CD8T-C2	TNFAIP8	0.340061	2.8932e-30	4.06726e-26	0.371	0.308
CD8T-C2	SNRK	0.337534	7.07504e-25	9.9461e-21	0.162	0.11
CD8T-C2	PPP1R15A	0.33522	7.34562e-22	1.03265e-17	0.394	0.339
CD8T-C2	GTF3A	0.334437	6.5744e-36	9.24229e-32	0.539	0.492
CD8T-C2	EIF2A	0.33404	1.10192e-10	1.54908e-06	0.253	0.232
CD8T-C2	SUN2	0.331707	4.49598e-31	6.32045e-27	0.472	0.419
CD8T-C2	SLC44A2	0.330981	9.18579e-24	1.29134e-19	0.282	0.226
CD8T-C2	EIF3K	0.329254	7.61983e-82	1.0712e-77	0.861	0.791
CD8T-C2	TNFRSF25	0.328967	2.78685e-24	3.91776e-20	0.135	0.088
CD8T-C2	PCBP1	0.32782	2.9949e-44	4.21023e-40	0.724	0.687
CD8T-C2	MYADM	0.326366	1.10636e-06	0.0155531	0.227	0.206
CD8T-C2	ARL4A	0.325355	8.97107e-16	1.26115e-11	0.121	0.085
CD8T-C2	EIF3G	0.325322	7.80602e-54	1.09737e-49	0.706	0.645
CD8T-C2	TRAF3IP3	0.324183	1.04082e-24	1.46318e-20	0.527	0.504
CD8T-C2	DDX5	0.322961	1.32429e-89	1.86168e-85	0.927	0.89
CD8T-C2	PCBP2	0.320399	2.13652e-76	3.00352e-72	0.905	0.845
CD8T-C2	MX2	0.320029	3.29107e-36	4.62658e-32	0.15	0.088
CD8T-C2	UGP2	0.318768	5.60927e-15	7.88551e-11	0.241	0.204
CD8T-C2	MYL12A	0.318591	3.99833e-84	5.62085e-80	0.931	0.854
CD8T-C2	TRAPPC6A	0.316692	3.21358e-19	4.51765e-15	0.245	0.199
CD8T-C2	MARCKSL1	0.315455	1.17691e-16	1.6545e-12	0.197	0.154
CD8T-C2	CD44	0.314394	4.73269e-52	6.65322e-48	0.633	0.539
CD8T-C2	SUSD3	0.313025	1.00861e-17	1.41791e-13	0.229	0.183
CD8T-C2	STK26	0.312215	9.55308e-24	1.34297e-19	0.12	0.075
CD8T-C2	GIMAP2	0.308552	3.79895e-15	5.34056e-11	0.287	0.25
CD8T-C2	TNFAIP3	0.308337	1.26282e-16	1.77528e-12	0.545	0.506
CD8T-C2	UPP1	0.307261	3.41524e-13	4.80114e-09	0.162	0.128
CD8T-C2	GRAP2	0.306226	2.70807e-24	3.80701e-20	0.209	0.153
CD8T-C2	STAT4	0.304985	2.96361e-24	4.16624e-20	0.245	0.189
CD8T-C2	ESYT1	0.304291	1.30408e-11	1.83328e-07	0.24	0.211
CD8T-C2	XBP1	0.304196	4.64924e-12	6.5359e-08	0.364	0.341
CD8T-C2	PIK3R1	0.303734	3.33688e-08	0.000469098	0.328	0.31
CD8T-C2	NBEAL1	0.303672	0.000214735	1	0.152	0.135
CD8T-C2	MYLIP	0.299203	4.22626e-15	5.94128e-11	0.192	0.151
CD8T-C2	LSM5	0.298299	1.99214e-13	2.80055e-09	0.325	0.298
CD8T-C2	CNBP	0.297342	1.458e-64	2.04966e-60	0.8	0.742
CD8T-C2	CMPK1	0.297341	5.12206e-14	7.20059e-10	0.352	0.328
CD8T-C2	PLK3	0.297202	4.39526e-26	6.17886e-22	0.122	0.074
CD8T-C2	SMPD1	0.296697	1.63281e-14	2.2954e-10	0.194	0.155
CD8T-C2	NFKBIZ	0.296448	7.76757e-18	1.09196e-13	0.208	0.16
CD8T-C2	DYNLT3	0.29426	1.21921e-18	1.71397e-14	0.136	0.094
CD8T-C2	ST6GAL1	0.293899	7.16562e-30	1.00734e-25	0.144	0.088
CD8T-C2	TBCA	0.293207	5.45025e-30	7.66196e-26	0.562	0.522
CD8T-C2	PRNP	0.292287	2.99526e-14	4.21074e-10	0.161	0.124
CD8T-C2	MSL3	0.291563	1.68894e-19	2.37431e-15	0.177	0.13
CD8T-C2	FKBP11	0.291392	5.12338e-19	7.20244e-15	0.273	0.225
CD8T-C2	SNRPD2	0.290969	1.07752e-59	1.51478e-55	0.856	0.791
CD8T-C2	TAGLN2	0.290051	2.32822e-30	3.27302e-26	0.699	0.639
CD8T-C2	TMEM106B	0.289005	8.80367e-13	1.23762e-08	0.167	0.133
CD8T-C2	IKZF1	0.288824	4.55185e-34	6.39899e-30	0.488	0.427
CD8T-C2	PIM2	0.28865	5.94768e-19	8.36125e-15	0.304	0.25
CD8T-C2	FAM162A	0.288481	1.35e-13	1.89783e-09	0.286	0.255
CD8T-C2	CD37	0.287782	2.26003e-73	3.17715e-69	0.852	0.792
CD8T-C2	ERP29	0.285829	1.00928e-43	1.41884e-39	0.652	0.598
CD8T-C2	PPP1R2	0.285407	1.31418e-26	1.84747e-22	0.553	0.514
CD8T-C2	ESD	0.283845	5.01984e-07	0.00705689	0.206	0.189
CD8T-C2	GSTK1	0.28324	3.3834e-47	4.75638e-43	0.71	0.663
CD8T-C2	CYTH1	0.282022	4.56181e-20	6.413e-16	0.298	0.249
CD8T-C2	TNRC6C	0.281781	1.04368e-23	1.4672e-19	0.101	0.059
CD8T-C2	ZFAND1	0.280753	1.66164e-09	2.33594e-05	0.171	0.144
CD8T-C2	MTERF4	0.280186	6.42522e-15	9.03258e-11	0.185	0.146
CD8T-C2	CD7	0.279989	1.15529e-59	1.62411e-55	0.88	0.804
CD8T-C2	EIF3D	0.279885	8.04944e-18	1.13159e-13	0.451	0.435
CD8T-C2	CCNH	0.279621	7.15311e-11	1.00558e-06	0.298	0.274
CD8T-C2	PER1	0.277801	9.50915e-11	1.3368e-06	0.125	0.095
CD8T-C2	ZFP36L1	0.277599	2.20835e-45	3.10449e-41	0.557	0.469
CD8T-C2	ITK	0.276657	1.18317e-24	1.6633e-20	0.347	0.289
CD8T-C2	GCC2	0.276317	1.21004e-20	1.70107e-16	0.402	0.356
CD8T-C2	GIMAP5	0.276314	4.52457e-16	6.36064e-12	0.474	0.447
CD8T-C2	SYTL1	0.275847	8.98076e-19	1.26251e-14	0.269	0.221
CD8T-C2	CSDE1	0.274131	1.42497e-26	2.00322e-22	0.545	0.515
CD8T-C2	BEX4	0.27307	1.73106e-13	2.43352e-09	0.147	0.112
CD8T-C2	CCDC57	0.272345	7.0313e-09	9.8846e-05	0.176	0.15
CD8T-C2	RBMS1	0.271398	1.42618e-13	2.00493e-09	0.248	0.212
CD8T-C2	BCL11B	0.270504	2.14112e-16	3.00999e-12	0.295	0.25
CD8T-C2	RBM3	0.269983	3.80287e-30	5.34607e-26	0.645	0.59
CD8T-C2	MATK	0.269198	3.74849e-23	5.26962e-19	0.232	0.173
CD8T-C2	SSB	0.268897	1.28805e-15	1.81074e-11	0.345	0.316
CD8T-C2	HAX1	0.268653	2.25146e-14	3.1651e-10	0.352	0.328
CD8T-C2	LIMD2	0.267852	4.2181e-48	5.9298e-44	0.834	0.784
CD8T-C2	SSR2	0.26754	3.84227e-47	5.40146e-43	0.778	0.718
CD8T-C2	PTMA	0.267233	3.04497e-148	4.28062e-144	0.999	0.977
CD8T-C2	CD5	0.267171	3.93874e-19	5.53708e-15	0.379	0.333
CD8T-C2	CAMLG	0.266068	3.34569e-06	0.0470337	0.272	0.264
CD8T-C2	TNRC6B	0.265877	4.31079e-23	6.06011e-19	0.28	0.22
CD8T-C2	PSIP1	0.265617	3.66752e-12	5.1558e-08	0.35	0.33
CD8T-C2	RHOH	0.265277	2.40601e-22	3.38237e-18	0.542	0.512
CD8T-C2	IRF2BP2	0.264194	1.0967e-11	1.54175e-07	0.156	0.123
CD8T-C2	EIF3M	0.262454	1.69507e-21	2.38293e-17	0.517	0.493
CD8T-C2	TRMT1	0.262291	2.91299e-09	4.09508e-05	0.141	0.114
CD8T-C2	TMA7	0.261391	9.55797e-63	1.34366e-58	0.92	0.854
CD8T-C2	HSD17B11	0.260855	1.25484e-09	1.76405e-05	0.232	0.205
CD8T-C2	MAP4K2	0.258935	1.20963e-22	1.7005e-18	0.103	0.062
CD8T-C2	ZSWIM7	0.258798	9.28041e-12	1.30464e-07	0.116	0.087
CD8T-C2	PNISR	0.258631	1.16093e-24	1.63203e-20	0.562	0.537
CD8T-C2	EML4	0.258619	3.25977e-26	4.58258e-22	0.415	0.36
CD8T-C2	GNPDA1	0.257836	1.15543e-20	1.6243e-16	0.103	0.064
CD8T-C2	CALM1	0.256341	4.28965e-53	6.03039e-49	0.922	0.866
CD8T-C2	CCDC59	0.253781	0.00356857	1	0.219	0.218
CD8T-C2	ARL2BP	0.252795	2.77526e-07	0.00390145	0.227	0.209
CD8T-C2	TBC1D10C	0.252151	1.72132e-32	2.41983e-28	0.606	0.552
CD8T-C2	SDR39U1	0.251844	1.14446e-07	0.00160888	0.206	0.185
CD8T-C2	GPR65	0.251612	3.91571e-07	0.00550471	0.22	0.201
CD8T-C2	CDC42EP3	0.251274	1.44858e-14	2.03641e-10	0.219	0.178
CD8T-C2	DCK	0.251104	2.6254e-08	0.000369079	0.239	0.217
CD8T-C2	IL17RA	0.25073	1.20804e-17	1.69826e-13	0.163	0.119
CD8T-C2	STAT1	0.250723	0.000134513	1	0.416	0.424
CD8T-C2	SRI	-0.251484	5.31414e-27	7.47062e-23	0.37	0.488
CD8T-C2	MYO1G	-0.251511	1.29577e-27	1.82159e-23	0.228	0.334
CD8T-C2	MPG	-0.251627	5.01859e-32	7.05513e-28	0.256	0.378
CD8T-C2	RHBDD2	-0.252128	1.68021e-29	2.36204e-25	0.227	0.336
CD8T-C2	PPM1G	-0.25255	1.87429e-28	2.63487e-24	0.365	0.488
CD8T-C2	PECAM1	-0.252861	4.57104e-24	6.42596e-20	0.268	0.366
CD8T-C2	SLC20A1	-0.254077	2.39803e-19	3.37115e-15	0.144	0.211
CD8T-C2	COMMD4	-0.254083	1.11767e-40	1.57122e-36	0.123	0.227
CD8T-C2	UTS2	-0.254417	1.77649e-40	2.4974e-36	0.109	0.206
CD8T-C2	CTNNA1	-0.254861	1.2065e-46	1.6961e-42	0.038	0.112
CD8T-C2	UBE2E3	-0.254992	6.21135e-40	8.73191e-36	0.171	0.287
CD8T-C2	MCL1	-0.255169	1.46019e-32	2.05273e-28	0.508	0.633
CD8T-C2	CCDC88B	-0.255571	7.54311e-13	1.06041e-08	0.084	0.126
CD8T-C2	RPA3	-0.256417	3.10245e-33	4.36143e-29	0.222	0.332
CD8T-C2	SPN	-0.257266	4.43399e-27	6.2333e-23	0.282	0.395
CD8T-C2	CCR1	-0.257327	7.30182e-37	1.02649e-32	0.047	0.114
CD8T-C2	CIAO1	-0.2575	1.00169e-29	1.40817e-25	0.215	0.325
CD8T-C2	ATP2B4	-0.25765	1.27465e-20	1.7919e-16	0.173	0.25
CD8T-C2	TNIP2	-0.257803	6.14206e-32	8.6345e-28	0.163	0.262
CD8T-C2	GNA15	-0.257973	1.0554e-50	1.48369e-46	0.031	0.106
CD8T-C2	BCL3	-0.258258	3.68583e-34	5.18154e-30	0.134	0.228
CD8T-C2	REC8	-0.25833	6.24383e-28	8.77757e-24	0.047	0.101
CD8T-C2	SARNP	-0.258785	1.4346e-43	2.01676e-39	0.161	0.282
CD8T-C2	POMP	-0.259	8.69118e-34	1.22181e-29	0.439	0.56
CD8T-C2	SQLE	-0.259261	1.1361e-46	1.59712e-42	0.056	0.14
CD8T-C2	OSBPL3	-0.259293	1.47255e-32	2.0701e-28	0.051	0.114
CD8T-C2	FEN1	-0.259883	2.79668e-41	3.93157e-37	0.043	0.114
CD8T-C2	MAP4	-0.260054	1.99929e-30	2.8106e-26	0.147	0.239
CD8T-C2	RABL6	-0.261174	4.08188e-31	5.73831e-27	0.103	0.184
CD8T-C2	BOLA2	-0.261177	5.32327e-45	7.48345e-41	0.087	0.182
CD8T-C2	ARHGAP18	-0.261796	7.21651e-36	1.0145e-31	0.084	0.164
CD8T-C2	COPE	-0.262533	6.85686e-31	9.63938e-27	0.516	0.618
CD8T-C2	PDLIM1	-0.262735	9.85722e-39	1.38573e-34	0.05	0.121
CD8T-C2	INPP4B	-0.262812	2.82725e-19	3.97454e-15	0.27	0.361
CD8T-C2	LMNB1	-0.262835	1.12209e-39	1.57743e-35	0.112	0.209
CD8T-C2	GPRIN3	-0.263084	3.06041e-17	4.30233e-13	0.184	0.255
CD8T-C2	VCP	-0.26356	9.42567e-24	1.32506e-19	0.459	0.571
CD8T-C2	PDE4D	-0.263573	2.43539e-28	3.42367e-24	0.179	0.273
CD8T-C2	TIAM1	-0.264279	2.68627e-37	3.77636e-33	0.048	0.115
CD8T-C2	ARPP19	-0.264512	2.31439e-41	3.25356e-37	0.147	0.257
CD8T-C2	PIM3	-0.264859	4.8897e-23	6.87394e-19	0.224	0.315
CD8T-C2	TBC1D2B	-0.2651	6.83693e-23	9.61135e-19	0.063	0.116
CD8T-C2	PHPT1	-0.265114	2.1688e-34	3.0489e-30	0.264	0.388
CD8T-C2	ZFAND2A	-0.266094	5.29891e-10	7.4492e-06	0.109	0.149
CD8T-C2	SFMBT2	-0.26622	9.67078e-30	1.35952e-25	0.068	0.133
CD8T-C2	APOBEC3H	-0.267611	6.1424e-45	8.63498e-41	0.068	0.156
CD8T-C2	COPZ1	-0.268936	2.94672e-38	4.1425e-34	0.267	0.4
CD8T-C2	ZNF821	-0.269764	4.13204e-29	5.80882e-25	0.058	0.118
CD8T-C2	RAN	-0.270406	2.00287e-22	2.81564e-18	0.707	0.725
CD8T-C2	MICAL2	-0.27063	5.82218e-35	8.18482e-31	0.052	0.118
CD8T-C2	HSBP1	-0.270821	1.16183e-43	1.6333e-39	0.181	0.307
CD8T-C2	IL32	-0.270831	6.60668e-44	9.28767e-40	0.946	0.928
CD8T-C2	PRDX3	-0.271604	4.93416e-35	6.93644e-31	0.249	0.366
CD8T-C2	RABGAP1L	-0.272023	3.74817e-25	5.26917e-21	0.261	0.363
CD8T-C2	GALNT1	-0.272409	1.57873e-39	2.21938e-35	0.052	0.125
CD8T-C2	COX5A	-0.27313	5.65475e-29	7.94945e-25	0.545	0.625
CD8T-C2	CD58	-0.273837	3.61171e-43	5.07735e-39	0.158	0.275
CD8T-C2	NDUFA7	-0.274078	3.38356e-40	4.75661e-36	0.244	0.376
CD8T-C2	NAMPT	-0.274669	5.0278e-37	7.06808e-33	0.122	0.217
CD8T-C2	CKAP2	-0.275223	1.45025e-40	2.03876e-36	0.099	0.191
CD8T-C2	CHST11	-0.275598	5.84246e-41	8.21334e-37	0.164	0.278
CD8T-C2	SLC1A5	-0.275761	2.92885e-45	4.11737e-41	0.088	0.183
CD8T-C2	RAC1	-0.275996	8.2347e-34	1.15763e-29	0.425	0.549
CD8T-C2	GNAI2	-0.276733	2.17928e-31	3.06363e-27	0.306	0.427
CD8T-C2	KDM5B	-0.276987	1.14841e-27	1.61443e-23	0.103	0.176
CD8T-C2	BARD1	-0.277009	3.2027e-51	4.50236e-47	0.042	0.123
CD8T-C2	AP2S1	-0.27713	1.44629e-32	2.0332e-28	0.331	0.46
CD8T-C2	MFSD10	-0.277353	3.14711e-29	4.4242e-25	0.294	0.41
CD8T-C2	AKIRIN2	-0.278054	1.29188e-33	1.81613e-29	0.243	0.36
CD8T-C2	ASXL1	-0.278238	1.55486e-34	2.18582e-30	0.156	0.257
CD8T-C2	ATAD2	-0.278328	1.85454e-37	2.60712e-33	0.056	0.127
CD8T-C2	CLSTN3	-0.27979	7.71453e-30	1.08451e-25	0.098	0.173
CD8T-C2	PSMD8	-0.280309	3.43297e-34	4.82607e-30	0.436	0.556
CD8T-C2	ARAP2	-0.282811	2.56659e-23	3.60812e-19	0.199	0.287
CD8T-C2	CLTA	-0.28362	1.85061e-38	2.60159e-34	0.332	0.466
CD8T-C2	UCP2	-0.283994	1.33103e-28	1.87116e-24	0.568	0.66
CD8T-C2	RAPGEF1	-0.284399	8.9515e-28	1.2584e-23	0.088	0.157
CD8T-C2	CCDC141	-0.284646	1.36329e-33	1.91651e-29	0.054	0.12
CD8T-C2	MYL6	-0.284945	1.20078e-86	1.68806e-82	0.95	0.926
CD8T-C2	GTF3C1	-0.285259	2.72657e-37	3.83301e-33	0.1	0.187
CD8T-C2	ITGA4	-0.286091	8.30411e-20	1.16739e-15	0.354	0.45
CD8T-C2	CASP3	-0.286478	1.99536e-49	2.80508e-45	0.106	0.214
CD8T-C2	HELLS	-0.287179	5.6208e-43	7.90172e-39	0.048	0.123
CD8T-C2	EHBP1L1	-0.287342	6.19529e-27	8.70935e-23	0.053	0.109
CD8T-C2	KIAA0319L	-0.28777	2.63018e-23	3.69751e-19	0.097	0.161
CD8T-C2	CKLF	-0.287779	3.44993e-39	4.84991e-35	0.448	0.582
CD8T-C2	ARID5B	-0.288165	1.06125e-32	1.49191e-28	0.232	0.34
CD8T-C2	DEK	-0.290314	5.96061e-24	8.37942e-20	0.371	0.465
CD8T-C2	TAP1	-0.290328	6.59528e-34	9.27165e-30	0.552	0.658
CD8T-C2	PSME2	-0.290999	1.0094e-46	1.41901e-42	0.726	0.775
CD8T-C2	RAB4B	-0.291642	5.71572e-44	8.03516e-40	0.106	0.206
CD8T-C2	HERPUD1	-0.291967	8.15489e-45	1.14641e-40	0.477	0.622
CD8T-C2	ARL3	-0.2949	1.10775e-57	1.55727e-53	0.075	0.181
CD8T-C2	GBP2	-0.29607	2.03016e-23	2.854e-19	0.324	0.425
CD8T-C2	ITGB2	-0.296206	1.44969e-39	2.03797e-35	0.75	0.802
CD8T-C2	ARPC4	-0.296797	6.62589e-38	9.31468e-34	0.398	0.524
CD8T-C2	SNX18	-0.297032	3.0827e-44	4.33366e-40	0.05	0.126
CD8T-C2	PPP2R2B	-0.297952	6.1211e-34	8.60505e-30	0.109	0.194
CD8T-C2	MIS18BP1	-0.298816	1.70564e-38	2.39779e-34	0.119	0.215
CD8T-C2	TMPO	-0.299336	1.11802e-25	1.57171e-21	0.203	0.295
CD8T-C2	MXD4	-0.299741	2.37021e-26	3.33204e-22	0.07	0.13
CD8T-C2	SURF4	-0.300014	1.23173e-38	1.73157e-34	0.313	0.45
CD8T-C2	INPP1	-0.300487	2.64733e-54	3.72162e-50	0.041	0.125
CD8T-C2	TRPS1	-0.301313	2.54212e-38	3.57371e-34	0.058	0.131
CD8T-C2	UBC	-0.301862	2.63951e-26	3.71062e-22	0.929	0.936
CD8T-C2	APMAP	-0.301989	4.1563e-33	5.84292e-29	0.365	0.494
CD8T-C2	CCDC50	-0.302873	2.29985e-40	3.23313e-36	0.044	0.114
CD8T-C2	SLC7A5	-0.303224	4.32543e-32	6.08069e-28	0.177	0.278
CD8T-C2	ST8SIA4	-0.303491	3.13559e-37	4.40802e-33	0.145	0.245
CD8T-C2	JAKMIP1	-0.303947	1.05942e-46	1.48933e-42	0.043	0.119
CD8T-C2	PSMB3	-0.304095	3.98543e-42	5.60272e-38	0.505	0.616
CD8T-C2	NDUFC2	-0.304901	4.44849e-42	6.25369e-38	0.384	0.517
CD8T-C2	SAMSN1	-0.305092	2.41997e-39	3.40199e-35	0.249	0.377
CD8T-C2	TSPAN5	-0.305375	2.68885e-48	3.77999e-44	0.132	0.247
CD8T-C2	IL21R	-0.306538	1.95662e-36	2.75061e-32	0.169	0.274
CD8T-C2	S100PBP	-0.306547	8.61772e-31	1.21148e-26	0.096	0.171
CD8T-C2	BST2	-0.307004	1.04641e-36	1.47104e-32	0.484	0.606
CD8T-C2	NUDT1	-0.307934	2.49475e-35	3.50712e-31	0.163	0.265
CD8T-C2	SERPINB9	-0.308457	2.44544e-35	3.4378e-31	0.172	0.277
CD8T-C2	SLC25A46	-0.309858	8.47075e-43	1.19082e-38	0.131	0.236
CD8T-C2	PSMB6	-0.309876	4.7153e-42	6.62877e-38	0.406	0.536
CD8T-C2	KDELR2	-0.310387	2.90056e-48	4.07761e-44	0.26	0.407
CD8T-C2	DNAJC1	-0.310496	3.9589e-42	5.56543e-38	0.249	0.386
CD8T-C2	METTL8	-0.311203	8.16189e-50	1.1474e-45	0.059	0.146
CD8T-C2	TMEM106C	-0.311482	5.14568e-42	7.2338e-38	0.119	0.218
CD8T-C2	RAB1B	-0.312297	7.34131e-42	1.03204e-37	0.397	0.535
CD8T-C2	UBE2A	-0.312782	1.13459e-50	1.59501e-46	0.217	0.362
CD8T-C2	NUDT21	-0.313048	4.56621e-47	6.41918e-43	0.252	0.396
CD8T-C2	PTPN22	-0.313102	1.24951e-25	1.75656e-21	0.198	0.289
CD8T-C2	UBB	-0.313534	8.38516e-58	1.17879e-53	0.848	0.867
CD8T-C2	APLP2	-0.313542	4.01154e-36	5.63942e-32	0.056	0.125
CD8T-C2	PSMB9	-0.313742	1.49316e-70	2.09909e-66	0.773	0.828
CD8T-C2	SMARCA2	-0.314212	8.75441e-30	1.23069e-25	0.203	0.303
CD8T-C2	PAG1	-0.315264	2.87339e-22	4.03941e-18	0.256	0.349
CD8T-C2	IQGAP1	-0.315781	5.00263e-29	7.0327e-25	0.386	0.506
CD8T-C2	GTPBP8	-0.315954	9.42221e-41	1.32457e-36	0.115	0.211
CD8T-C2	OTULIN	-0.316645	4.94431e-39	6.95071e-35	0.077	0.158
CD8T-C2	GBP4	-0.318222	8.05898e-29	1.13293e-24	0.199	0.295
CD8T-C2	DOK2	-0.318853	4.33695e-42	6.09689e-38	0.295	0.431
CD8T-C2	COX17	-0.319083	3.16084e-40	4.44351e-36	0.303	0.437
CD8T-C2	C12orf75	-0.319278	5.2553e-45	7.3879e-41	0.323	0.463
CD8T-C2	IL2RG	-0.320084	6.67473e-40	9.38333e-36	0.666	0.745
CD8T-C2	EED	-0.320746	4.26934e-48	6.00183e-44	0.103	0.207
CD8T-C2	SYTL3	-0.320891	2.43298e-22	3.42028e-18	0.329	0.433
CD8T-C2	UBE2V1	-0.321549	3.96259e-37	5.57061e-33	0.371	0.495
CD8T-C2	CARD16	-0.321751	9.79379e-41	1.37681e-36	0.343	0.484
CD8T-C2	DNM2	-0.321957	1.3543e-38	1.90387e-34	0.184	0.298
CD8T-C2	ADAM19	-0.322927	4.57925e-43	6.43751e-39	0.034	0.102
CD8T-C2	PYCARD	-0.323404	1.39743e-41	1.96451e-37	0.291	0.424
CD8T-C2	ICAM1	-0.323859	3.37877e-44	4.74987e-40	0.054	0.132
CD8T-C2	COMMD3	-0.323942	7.86091e-57	1.10509e-52	0.127	0.254
CD8T-C2	EXOSC9	-0.324308	1.77609e-51	2.49683e-47	0.143	0.265
CD8T-C2	TCIRG1	-0.325691	1.96772e-30	2.76622e-26	0.201	0.303
CD8T-C2	RILPL2	-0.326241	1.38763e-37	1.95073e-33	0.192	0.305
CD8T-C2	NDUFB8	-0.32634	2.07499e-45	2.91701e-41	0.479	0.606
CD8T-C2	TLN1	-0.326344	1.5829e-36	2.22524e-32	0.254	0.378
CD8T-C2	FYN	-0.327223	9.59662e-46	1.34909e-41	0.515	0.67
CD8T-C2	KPNA2	-0.327327	2.32557e-38	3.26928e-34	0.116	0.21
CD8T-C2	SCAMP2	-0.327486	1.33123e-41	1.87145e-37	0.35	0.49
CD8T-C2	EZH2	-0.327853	3.70845e-61	5.21334e-57	0.047	0.142
CD8T-C2	MZB1	-0.328399	2.02181e-39	2.84225e-35	0.071	0.15
CD8T-C2	SOX4	-0.328746	4.60307e-32	6.471e-28	0.067	0.134
CD8T-C2	WNK1	-0.332603	1.54067e-34	2.16588e-30	0.281	0.403
CD8T-C2	OPTN	-0.335251	5.30338e-46	7.45549e-42	0.307	0.454
CD8T-C2	ASB2	-0.335587	3.04968e-44	4.28724e-40	0.053	0.131
CD8T-C2	ETNK1	-0.335708	7.07041e-44	9.93958e-40	0.161	0.276
CD8T-C2	DAPK2	-0.335737	3.25436e-38	4.57498e-34	0.074	0.153
CD8T-C2	GNG5	-0.335923	5.65783e-48	7.95377e-44	0.506	0.618
CD8T-C2	SLC2A8	-0.336274	3.39823e-68	4.77723e-64	0.03	0.122
CD8T-C2	TXNDC17	-0.336625	7.53992e-53	1.05996e-48	0.212	0.354
CD8T-C2	POP4	-0.33791	8.47794e-50	1.19183e-45	0.152	0.274
CD8T-C2	SYNE2	-0.338014	3.26524e-19	4.59028e-15	0.389	0.486
CD8T-C2	GPR137B	-0.339185	1.86178e-57	2.61729e-53	0.081	0.188
CD8T-C2	TXN	-0.34048	6.15551e-47	8.65342e-43	0.389	0.526
CD8T-C2	AP3S1	-0.341015	1.56878e-46	2.20539e-42	0.251	0.39
CD8T-C2	PAM	-0.342471	1.04703e-46	1.47192e-42	0.083	0.177
CD8T-C2	GK	-0.343853	3.7019e-49	5.20413e-45	0.034	0.108
CD8T-C2	MCOLN2	-0.344374	8.33596e-43	1.17187e-38	0.081	0.168
CD8T-C2	LAYN	-0.344429	5.52141e-39	7.762e-35	0.037	0.1
CD8T-C2	AHI1	-0.345139	2.495e-39	3.50747e-35	0.079	0.162
CD8T-C2	SRGN	-0.345866	8.66101e-118	1.21756e-113	0.83	0.91
CD8T-C2	IL2RB	-0.346331	5.70878e-35	8.02541e-31	0.259	0.373
CD8T-C2	PCNA	-0.346702	1.03442e-34	1.45419e-30	0.104	0.186
CD8T-C2	ABCA2	-0.350021	5.42176e-22	7.62191e-18	0.064	0.115
CD8T-C2	GPR174	-0.35186	9.9791e-38	1.40286e-33	0.154	0.253
CD8T-C2	MBD2	-0.352354	6.7127e-63	9.43671e-59	0.063	0.168
CD8T-C2	BLOC1S1	-0.352396	1.12666e-45	1.58386e-41	0.416	0.551
CD8T-C2	ZBTB38	-0.352674	1.00491e-45	1.41271e-41	0.301	0.446
CD8T-C2	IFI16	-0.353264	7.89976e-46	1.11055e-41	0.331	0.477
CD8T-C2	CDKN2C	-0.355023	1.7493e-62	2.45916e-58	0.037	0.127
CD8T-C2	RGS1	-0.355455	1.42634e-44	2.00515e-40	0.331	0.463
CD8T-C2	RGS2	-0.355844	2.02775e-27	2.85061e-23	0.132	0.209
CD8T-C2	BCAT1	-0.355915	2.14819e-73	3.01992e-69	0.027	0.123
CD8T-C2	FUT8	-0.356312	4.10071e-51	5.76477e-47	0.104	0.212
CD8T-C2	TPM4	-0.358007	1.3662e-34	1.92061e-30	0.252	0.36
CD8T-C2	NCOA1	-0.358008	1.71287e-45	2.40795e-41	0.094	0.19
CD8T-C2	SERP2	-0.359021	1.06198e-70	1.49292e-66	0.034	0.131
CD8T-C2	BLVRA	-0.35936	8.43055e-68	1.18517e-63	0.103	0.232
CD8T-C2	CTSD	-0.359703	5.06541e-47	7.12096e-43	0.452	0.589
CD8T-C2	PSMB2	-0.359968	6.26327e-51	8.80491e-47	0.333	0.476
CD8T-C2	CRIP1	-0.360672	4.31877e-66	6.07133e-62	0.611	0.736
CD8T-C2	PSMA2	-0.361038	6.73778e-51	9.47196e-47	0.336	0.474
CD8T-C2	MACF1	-0.36104	8.53863e-23	1.20036e-18	0.26	0.353
CD8T-C2	PIK3AP1	-0.362894	9.15926e-54	1.28761e-49	0.039	0.12
CD8T-C2	IKZF2	-0.364559	1.25404e-41	1.76292e-37	0.048	0.12
CD8T-C2	TFRC	-0.36459	2.18132e-52	3.06649e-48	0.051	0.138
CD8T-C2	SLC27A2	-0.365262	1.2962e-67	1.8222e-63	0.044	0.144
CD8T-C2	TP53INP1	-0.365299	9.38005e-42	1.31865e-37	0.052	0.125
CD8T-C2	CCDC6	-0.36687	3.93548e-52	5.5325e-48	0.092	0.196
CD8T-C2	SEC11C	-0.367031	5.04581e-48	7.09339e-44	0.278	0.416
CD8T-C2	SYT11	-0.368197	3.18068e-64	4.47141e-60	0.086	0.203
CD8T-C2	SEC61B	-0.368882	1.46484e-61	2.05927e-57	0.6	0.706
CD8T-C2	TYMP	-0.369231	1.28766e-45	1.81019e-41	0.118	0.222
CD8T-C2	DBI	-0.371065	3.03864e-52	4.27172e-48	0.522	0.626
CD8T-C2	UBE2F	-0.3735	2.65488e-48	3.73223e-44	0.139	0.252
CD8T-C2	LRBA	-0.374863	5.59071e-40	7.85943e-36	0.173	0.282
CD8T-C2	GFOD1	-0.375497	2.68723e-54	3.77771e-50	0.036	0.117
CD8T-C2	PTPRJ	-0.375569	1.09465e-49	1.53886e-45	0.076	0.169
CD8T-C2	TANK	-0.376762	7.10455e-56	9.98757e-52	0.233	0.383
CD8T-C2	MTSS1	-0.378618	3.70826e-50	5.21307e-46	0.07	0.162
CD8T-C2	FKBP1A	-0.378773	1.38154e-55	1.94216e-51	0.543	0.65
CD8T-C2	IGF2R	-0.378889	2.91885e-47	4.10332e-43	0.087	0.183
CD8T-C2	MCM7	-0.379659	6.46298e-40	9.08566e-36	0.075	0.155
CD8T-C2	NDUFA13	-0.381075	3.14458e-62	4.42065e-58	0.595	0.705
CD8T-C2	RASSF4	-0.383308	1.19006e-57	1.67299e-53	0.029	0.109
CD8T-C2	ITGAE	-0.383594	2.12288e-36	2.98434e-32	0.234	0.346
CD8T-C2	SLC1A4	-0.385498	1.85368e-62	2.60591e-58	0.039	0.131
CD8T-C2	PMF1	-0.387298	1.08101e-67	1.51968e-63	0.17	0.321
CD8T-C2	ITPR1	-0.388096	1.59233e-46	2.2385e-42	0.078	0.169
CD8T-C2	PMAIP1	-0.388821	1.7369e-37	2.44174e-33	0.159	0.256
CD8T-C2	SPTAN1	-0.390262	5.49439e-37	7.72401e-33	0.263	0.382
CD8T-C2	ZNRF1	-0.392627	6.81421e-60	9.57942e-56	0.063	0.163
CD8T-C2	GBP5	-0.392669	1.77791e-49	2.49938e-45	0.36	0.507
CD8T-C2	FAM53B	-0.394418	2.36136e-49	3.3196e-45	0.072	0.164
CD8T-C2	ARPC1B	-0.397174	4.80856e-79	6.75988e-75	0.722	0.775
CD8T-C2	SP140	-0.398208	3.03319e-51	4.26407e-47	0.203	0.339
CD8T-C2	CKS1B	-0.39845	3.77669e-57	5.30927e-53	0.045	0.132
CD8T-C2	CSNK2B	-0.399683	5.83971e-63	8.20947e-59	0.433	0.576
CD8T-C2	MAP3K8	-0.400889	6.74915e-49	9.48796e-45	0.139	0.252
CD8T-C2	IRF4	-0.402719	6.78109e-58	9.53286e-54	0.053	0.146
CD8T-C2	RNF19A	-0.403562	6.74747e-44	9.4856e-40	0.272	0.404
CD8T-C2	SNX9	-0.404265	4.6046e-48	6.47315e-44	0.143	0.255
CD8T-C2	COX8A	-0.405418	3.28397e-77	4.6166e-73	0.662	0.734
CD8T-C2	GYG1	-0.406274	5.31755e-57	7.47541e-53	0.275	0.425
CD8T-C2	BTG3	-0.408138	4.16416e-66	5.85398e-62	0.16	0.305
CD8T-C2	HLA-DMB	-0.408694	9.72884e-74	1.36768e-69	0.084	0.211
CD8T-C2	CXCR3	-0.408903	1.82955e-56	2.57198e-52	0.4	0.55
CD8T-C2	PYHIN1	-0.409898	2.60549e-46	3.6628e-42	0.181	0.299
CD8T-C2	EFHD2	-0.410639	1.19498e-68	1.67991e-64	0.147	0.292
CD8T-C2	HMGB1	-0.411648	4.31322e-69	6.06353e-65	0.89	0.9
CD8T-C2	SUB1	-0.41182	9.72391e-104	1.36699e-99	0.761	0.805
CD8T-C2	SLA	-0.413119	8.50712e-47	1.19593e-42	0.345	0.489
CD8T-C2	CDK6	-0.416956	2.44596e-61	3.43853e-57	0.098	0.214
CD8T-C2	HMGN2	-0.417064	1.0117e-09	1.42225e-05	0.723	0.722
CD8T-C2	CD84	-0.418423	4.45744e-41	6.26627e-37	0.144	0.246
CD8T-C2	PLCG2	-0.418613	8.21435e-76	1.15477e-71	0.064	0.181
CD8T-C2	METRNL	-0.41896	8.18884e-43	1.15119e-38	0.05	0.124
CD8T-C2	ARPC5L	-0.419214	1.51202e-65	2.1256e-61	0.408	0.564
CD8T-C2	MT1E	-0.421811	5.88233e-69	8.26938e-65	0.093	0.217
CD8T-C2	XCL2	-0.421839	1.50744e-12	2.11915e-08	0.073	0.11
CD8T-C2	CCR5	-0.424693	2.26241e-57	3.1805e-53	0.075	0.176
CD8T-C2	ITGAL	-0.424779	2.26079e-38	3.17822e-34	0.228	0.34
CD8T-C2	TUBA1C	-0.425243	1.56154e-41	2.19521e-37	0.129	0.228
CD8T-C2	CDKN3	-0.427993	2.64225e-71	3.71447e-67	0.023	0.112
CD8T-C2	CDKN2A	-0.428442	5.14608e-67	7.23436e-63	0.081	0.198
CD8T-C2	MT2A	-0.429805	8.94791e-22	1.2579e-17	0.559	0.605
CD8T-C2	VPS37B	-0.433804	2.76649e-42	3.88914e-38	0.204	0.321
CD8T-C2	CD2	-0.433992	2.6549e-88	3.73225e-84	0.759	0.844
CD8T-C2	PPP1R16B	-0.434236	2.03376e-47	2.85907e-43	0.151	0.266
CD8T-C2	TK1	-0.434889	4.66341e-79	6.55583e-75	0.013	0.102
CD8T-C2	RNASEK	-0.436164	5.89571e-71	8.28819e-67	0.579	0.683
CD8T-C2	CACYBP	-0.438125	2.26107e-19	3.17861e-15	0.349	0.434
CD8T-C2	CALM3	-0.438792	2.39231e-76	3.36311e-72	0.568	0.68
CD8T-C2	MYL6B	-0.439341	5.32607e-101	7.48738e-97	0.077	0.23
CD8T-C2	HSP90AA1	-0.439757	2.16711e-06	0.0304652	0.846	0.841
CD8T-C2	PDIA6	-0.440932	4.29597e-66	6.03927e-62	0.371	0.529
CD8T-C2	DGKZ	-0.442991	4.38708e-56	6.16736e-52	0.255	0.405
CD8T-C2	LGALS3	-0.443695	8.91744e-76	1.25361e-71	0.234	0.403
CD8T-C2	ATXN1	-0.448459	3.42581e-57	4.816e-53	0.112	0.228
CD8T-C2	TESC	-0.448674	5.06122e-86	7.11506e-82	0.121	0.278
CD8T-C2	YWHAH	-0.448788	1.87342e-77	2.63365e-73	0.18	0.34
CD8T-C2	APOBEC3C	-0.451258	1.2698e-80	1.78509e-76	0.189	0.357
CD8T-C2	MYO1F	-0.453399	9.75293e-48	1.37107e-43	0.18	0.302
CD8T-C2	GGA2	-0.455007	6.9505e-63	9.77101e-59	0.156	0.294
CD8T-C2	CD2BP2	-0.460291	2.66314e-80	3.74384e-76	0.207	0.378
CD8T-C2	TPX2	-0.46161	6.91751e-82	9.72463e-78	0.023	0.122
CD8T-C2	CHST12	-0.467833	1.80232e-66	2.53371e-62	0.269	0.429
CD8T-C2	PARK7	-0.472268	9.77569e-112	1.37427e-107	0.651	0.756
CD8T-C2	CFLAR	-0.473331	3.67685e-72	5.16891e-68	0.418	0.594
CD8T-C2	CCDC167	-0.475037	1.81579e-81	2.55263e-77	0.17	0.333
CD8T-C2	PSTPIP1	-0.477124	1.41508e-73	1.98931e-69	0.29	0.469
CD8T-C2	RBPJ	-0.4772	1.14993e-57	1.61657e-53	0.211	0.346
CD8T-C2	CLIC1	-0.485845	1.6299e-161	2.29131e-157	0.751	0.856
CD8T-C2	RHOC	-0.48848	5.10632e-88	7.17846e-84	0.219	0.4
CD8T-C2	STX11	-0.489239	1.69034e-93	2.37627e-89	0.104	0.261
CD8T-C2	ARL6IP1	-0.491212	8.05803e-51	1.1328e-46	0.41	0.546
CD8T-C2	CARHSP1	-0.491638	2.73308e-79	3.84216e-75	0.213	0.38
CD8T-C2	MTHFD2	-0.491947	5.22471e-78	7.3449e-74	0.199	0.363
CD8T-C2	MAP4K1	-0.493765	1.6189e-75	2.27585e-71	0.262	0.438
CD8T-C2	FCRL3	-0.494142	2.12013e-71	2.98048e-67	0.087	0.211
CD8T-C2	CENPM	-0.498403	2.45793e-85	3.45536e-81	0.047	0.165
CD8T-C2	VOPP1	-0.50094	1.91413e-93	2.69088e-89	0.216	0.404
CD8T-C2	DYNLL1	-0.501753	3.71166e-86	5.21785e-82	0.413	0.584
CD8T-C2	TPI1	-0.502553	1.23569e-68	1.73713e-64	0.699	0.754
CD8T-C2	LIMS1	-0.505994	7.9768e-91	1.12138e-86	0.162	0.336
CD8T-C2	SERPINB1	-0.508628	1.68769e-51	2.37256e-47	0.385	0.512
CD8T-C2	LSP1	-0.508753	1.70696e-147	2.39965e-143	0.796	0.848
CD8T-C2	RNF213	-0.509215	1.58922e-32	2.23412e-28	0.612	0.703
CD8T-C2	HSPH1	-0.511227	1.57224e-06	0.0221025	0.246	0.289
CD8T-C2	SPATS2L	-0.512203	4.72594e-98	6.64372e-94	0.064	0.206
CD8T-C2	TSPAN17	-0.513479	2.62867e-86	3.69538e-82	0.098	0.242
CD8T-C2	FAS	-0.51492	4.16872e-97	5.86039e-93	0.119	0.284
CD8T-C2	PTPN7	-0.515947	4.44215e-69	6.24477e-65	0.315	0.483
CD8T-C2	RALGDS	-0.516162	7.77471e-64	1.09297e-59	0.153	0.288
CD8T-C2	CD63	-0.519599	2.53672e-84	3.56612e-80	0.337	0.517
CD8T-C2	IKZF3	-0.520219	1.66447e-55	2.33992e-51	0.346	0.495
CD8T-C2	FCGR3A	-0.520541	8.75668e-38	1.23101e-33	0.05	0.116
CD8T-C2	CRTAM	-0.523348	2.40518e-59	3.3812e-55	0.22	0.356
CD8T-C2	DNAJB1	-0.524146	5.7124e-32	8.03049e-28	0.584	0.502
CD8T-C2	IDH2	-0.525999	9.47829e-94	1.33246e-89	0.397	0.569
CD8T-C2	SIRPG	-0.528952	1.01429e-95	1.42589e-91	0.36	0.552
CD8T-C2	GSTP1	-0.534635	1.52384e-99	2.14222e-95	0.552	0.689
CD8T-C2	FAM3C	-0.535567	1.90016e-88	2.67125e-84	0.085	0.225
CD8T-C2	ACTN4	-0.539564	8.09285e-99	1.13769e-94	0.258	0.461
CD8T-C2	APOBEC3G	-0.541093	7.14804e-114	1.00487e-109	0.379	0.589
CD8T-C2	DTHD1	-0.541637	2.91052e-67	4.09161e-63	0.092	0.211
CD8T-C2	TNIP3	-0.544418	1.46489e-86	2.05935e-82	0.051	0.172
CD8T-C2	OASL	-0.545143	3.09084e-97	4.3451e-93	0.171	0.35
CD8T-C2	TNFSF9	-0.546263	1.25633e-56	1.76615e-52	0.036	0.119
CD8T-C2	TNFRSF4	-0.547261	3.44849e-74	4.84788e-70	0.039	0.141
CD8T-C2	CD200R1	-0.548225	9.8884e-73	1.39011e-68	0.062	0.173
CD8T-C2	SEMA4A	-0.550036	1.4897e-104	2.09423e-100	0.043	0.177
CD8T-C2	SMC4	-0.561549	4.2128e-88	5.92236e-84	0.111	0.26
CD8T-C2	SNAP47	-0.561922	8.14915e-111	1.14561e-106	0.159	0.35
CD8T-C2	CBLB	-0.5675	2.42727e-71	3.41225e-67	0.355	0.524
CD8T-C2	IFI27L2	-0.56767	4.75895e-113	6.69013e-109	0.275	0.488
CD8T-C2	CHI3L2	-0.57492	4.31697e-37	6.0688e-33	0.153	0.243
CD8T-C2	CDK2AP2	-0.575898	1.02521e-93	1.44124e-89	0.336	0.512
CD8T-C2	TNFSF4	-0.578132	1.19793e-94	1.68405e-90	0.018	0.126
CD8T-C2	CTSC	-0.584249	5.30399e-123	7.45635e-119	0.466	0.659
CD8T-C2	C17orf49	-0.58599	1.33134e-91	1.87159e-87	0.283	0.457
CD8T-C2	BAG3	-0.589629	3.90188e-20	5.48527e-16	0.064	0.111
CD8T-C2	MAP1LC3A	-0.589967	4.47196e-104	6.28669e-100	0.083	0.237
CD8T-C2	SLAMF7	-0.593863	2.25439e-90	3.16923e-86	0.12	0.275
CD8T-C2	NAB1	-0.597826	5.92264e-109	8.32604e-105	0.088	0.251
CD8T-C2	CKS2	-0.601427	1.51852e-93	2.13474e-89	0.127	0.287
CD8T-C2	CD81	-0.601965	6.81966e-85	9.58708e-81	0.105	0.249
CD8T-C2	CSF1	-0.60341	1.70578e-81	2.39799e-77	0.038	0.145
CD8T-C2	ACP5	-0.605054	7.0296e-110	9.88222e-106	0.215	0.412
CD8T-C2	TNFRSF1B	-0.611214	7.42325e-94	1.04356e-89	0.249	0.436
CD8T-C2	TOX2	-0.615603	4.71663e-133	6.63064e-129	0.049	0.213
CD8T-C2	CENPF	-0.615923	1.99523e-73	2.8049e-69	0.028	0.123
CD8T-C2	CD27	-0.620023	1.48034e-139	2.08107e-135	0.666	0.795
CD8T-C2	IGFLR1	-0.627076	3.34923e-99	4.70835e-95	0.257	0.44
CD8T-C2	KLRG1	-0.629483	3.86316e-71	5.43083e-67	0.23	0.378
CD8T-C2	SH2D2A	-0.63064	1.00721e-136	1.41594e-132	0.427	0.634
CD8T-C2	PGAM1	-0.632823	1.14564e-142	1.61054e-138	0.537	0.686
CD8T-C2	TOP2A	-0.634048	8.11305e-68	1.14053e-63	0.022	0.106
CD8T-C2	MCM5	-0.642395	1.22237e-101	1.71841e-97	0.111	0.272
CD8T-C2	KIR2DL4	-0.649201	6.05747e-68	8.51559e-64	0.035	0.128
CD8T-C2	COTL1	-0.65277	3.96457e-216	5.57339e-212	0.808	0.875
CD8T-C2	CTSB	-0.652857	2.85226e-117	4.00971e-113	0.226	0.43
CD8T-C2	SH2D1A	-0.657624	5.40223e-125	7.59445e-121	0.31	0.529
CD8T-C2	DUSP5	-0.658318	2.48154e-100	3.48854e-96	0.079	0.227
CD8T-C2	NUSAP1	-0.659033	1.60683e-87	2.25888e-83	0.033	0.143
CD8T-C2	RAB27A	-0.660311	2.15426e-139	3.02846e-135	0.276	0.505
CD8T-C2	MCTP2	-0.67005	1.72973e-105	2.43165e-101	0.106	0.271
CD8T-C2	F2R	-0.670094	1.45866e-128	2.05059e-124	0.168	0.374
CD8T-C2	HNRNPLL	-0.683123	5.77669e-141	8.12087e-137	0.2	0.429
CD8T-C2	PKM	-0.692457	3.15558e-120	4.43612e-116	0.634	0.734
CD8T-C2	GALM	-0.696757	6.46102e-149	9.08291e-145	0.199	0.431
CD8T-C2	NDFIP2	-0.702525	2.17326e-150	3.05517e-146	0.102	0.306
CD8T-C2	GZMH	-0.704124	8.49485e-195	1.19421e-190	0.406	0.698
CD8T-C2	GZMA	-0.707107	2.4222e-252	3.40513e-248	0.577	0.854
CD8T-C2	ENTPD1	-0.710082	8.61451e-123	1.21103e-118	0.05	0.204
CD8T-C2	GAPDH	-0.713268	0	0	0.96	0.974
CD8T-C2	PLEK	-0.713471	3.40538e-123	4.78728e-119	0.151	0.345
CD8T-C2	BHLHE40	-0.724564	5.21968e-133	7.33782e-129	0.147	0.35
CD8T-C2	PRDM1	-0.727138	5.77721e-120	8.12161e-116	0.165	0.36
CD8T-C2	AFAP1L2	-0.732452	3.25639e-151	4.57783e-147	0.06	0.245
CD8T-C2	TOX	-0.735315	1.83376e-144	2.57791e-140	0.141	0.354
CD8T-C2	HLA-DQA2	-0.739132	1.04164e-74	1.46434e-70	0.053	0.161
CD8T-C2	PHLDA1	-0.739972	5.97025e-131	8.39297e-127	0.101	0.287
CD8T-C2	HLA-DPB1	-0.746437	1.86416e-249	2.62064e-245	0.591	0.817
CD8T-C2	PTTG1	-0.760269	7.39313e-133	1.03933e-128	0.124	0.319
CD8T-C2	KLRC2	-0.760781	9.31457e-35	1.30944e-30	0.074	0.144
CD8T-C2	CCL5	-0.764372	2.53573e-298	3.56473e-294	0.687	0.953
CD8T-C2	FASLG	-0.764936	9.80869e-138	1.37891e-133	0.093	0.28
CD8T-C2	LAIR2	-0.766976	1.49964e-68	2.1082e-64	0.057	0.16
CD8T-C2	HMGB2	-0.768022	7.79885e-64	1.09636e-59	0.385	0.515
CD8T-C2	GZMK	-0.77252	1.25336e-287	1.76197e-283	0.644	0.909
CD8T-C2	TSC22D1	-0.780613	2.91935e-121	4.10402e-117	0.047	0.198
CD8T-C2	TIMD4	-0.79731	2.08707e-139	2.93401e-135	0.058	0.231
CD8T-C2	HMOX1	-0.800332	1.0409e-139	1.4633e-135	0.042	0.207
CD8T-C2	ANXA5	-0.806347	1.62115e-205	2.27902e-201	0.349	0.605
CD8T-C2	CTLA4	-0.816345	1.98664e-148	2.79282e-144	0.124	0.334
CD8T-C2	EOMES	-0.818614	1.28935e-157	1.81258e-153	0.171	0.398
CD8T-C2	CST7	-0.820567	0	0	0.616	0.915
CD8T-C2	CD82	-0.822277	3.35327e-174	4.71403e-170	0.264	0.515
CD8T-C2	CD70	-0.822968	7.08225e-142	9.95622e-138	0.068	0.248
CD8T-C2	ITM2A	-0.840849	9.68504e-163	1.36152e-158	0.518	0.696
CD8T-C2	PDCD1	-0.854584	1.84104e-187	2.58813e-183	0.198	0.457
CD8T-C2	MKI67	-0.858696	5.24257e-90	7.37e-86	0.03	0.14
CD8T-C2	LGALS1	-0.862582	1.14724e-93	1.61279e-89	0.229	0.398
CD8T-C2	CXCR6	-0.869842	2.01143e-168	2.82766e-164	0.247	0.492
CD8T-C2	HLA-DPA1	-0.871314	0	0	0.554	0.829
CD8T-C2	CD38	-0.881422	1.14002e-182	1.60264e-178	0.14	0.38
CD8T-C2	BATF	-0.891664	1.4299e-173	2.01016e-169	0.277	0.527
CD8T-C2	GNLY	-0.893456	5.28994e-51	7.4366e-47	0.185	0.302
CD8T-C2	DUSP4	-0.902703	9.20836e-182	1.29451e-177	0.222	0.48
CD8T-C2	RRM2	-0.924511	3.12634e-80	4.39501e-76	0.016	0.106
CD8T-C2	HLA-DQB1	-0.93031	1.75565e-182	2.4681e-178	0.284	0.532
CD8T-C2	CMC1	-0.935429	6.73543e-155	9.46867e-151	0.341	0.569
CD8T-C2	TNFRSF18	-0.946866	7.25111e-154	1.01936e-149	0.051	0.231
CD8T-C2	LYST	-0.972682	8.647e-272	1.2156e-267	0.276	0.6
CD8T-C2	TIGIT	-0.982941	4.14128e-224	5.82181e-220	0.241	0.529
CD8T-C2	TUBA1B	-0.995362	0.000154003	1	0.536	0.544
CD8T-C2	HLA-DMA	-0.999046	1.05678e-271	1.48562e-267	0.258	0.57
CD8T-C2	PRF1	-1.00318	5.48369e-278	7.70898e-274	0.48	0.751
CD8T-C2	TYMS	-1.0118	1.49986e-99	2.10851e-95	0.025	0.14
CD8T-C2	CD74	-1.01218	0	0	0.919	0.984
CD8T-C2	NKG7	-1.02407	0	0	0.65	0.922
CD8T-C2	CADM1	-1.04229	4.54823e-218	6.3939e-214	0.076	0.321
CD8T-C2	TNFRSF9	-1.1646	1.24707e-241	1.75314e-237	0.065	0.322
CD8T-C2	HLA-DQA1	-1.16961	0	0	0.353	0.668
CD8T-C2	VCAM1	-1.1753	1.692e-232	2.37862e-228	0.095	0.357
CD8T-C2	HAVCR2	-1.17635	0	0	0.143	0.482
CD8T-C2	IFNG	-1.18281	5.54162e-224	7.79041e-220	0.127	0.392
CD8T-C2	HLA-DRA	-1.19653	0	0	0.429	0.725
CD8T-C2	PTMS	-1.19966	0	0	0.201	0.546
CD8T-C2	HLA-DRB5	-1.20284	0	0	0.361	0.694
CD8T-C2	HLA-DRB1	-1.20324	0	0	0.528	0.841
CD8T-C2	STMN1	-1.21737	1.01084e-61	1.42105e-57	0.235	0.352
CD8T-C2	GZMB	-1.25855	2.68739e-279	3.77794e-275	0.391	0.691
CD8T-C2	FABP5	-1.28914	2.98241e-299	4.19268e-295	0.308	0.603
CD8T-C2	HSPA1B	-1.34931	2.9868e-46	4.19884e-42	0.152	0.251
CD8T-C2	FXYD2	-1.46366	2.53855e-169	3.56869e-165	0.152	0.365
CD8T-C2	LAG3	-1.51854	0	0	0.389	0.752
CD8T-C2	HSPA1A	-1.56995	5.11264e-66	7.18735e-62	0.207	0.342
CD8T-C2	CCL3	-1.59541	4.61749e-199	6.49127e-195	0.122	0.361
CD8T-C2	CXCL13	-1.59822	5.22104e-260	7.33973e-256	0.169	0.458
CD8T-C2	CCL4	-1.62286	7.86168e-289	1.10519e-284	0.438	0.746
CD8T-C3	CCL4	1.91457	6.30862e-188	8.86866e-184	0.858	0.639
CD8T-C3	CCL3	1.30132	6.55685e-138	9.21762e-134	0.48	0.271
CD8T-C3	TNFRSF9	1.28086	0	0	0.549	0.204
CD8T-C3	ASCL1	1.19145	3.2141e-178	4.51838e-174	0.15	0.032
CD8T-C3	IL10	1.10488	8.78127e-147	1.23447e-142	0.147	0.036
CD8T-C3	FXYD2	1.08198	2.67076e-135	3.75455e-131	0.482	0.282
CD8T-C3	LAG3	1.05572	0	0	0.898	0.622
CD8T-C3	XCL2	1.04808	0.00544485	1	0.113	0.1
CD8T-C3	XCL1	1.0047	1.27218e-09	1.78843e-05	0.103	0.074
CD8T-C3	VCAM1	0.997576	3.20883e-228	4.51098e-224	0.518	0.252
CD8T-C3	CADM1	0.984119	0	0	0.531	0.21
CD8T-C3	TNFRSF18	0.926523	1.09458e-213	1.53876e-209	0.378	0.151
CD8T-C3	TSC22D1	0.920494	2.64585e-250	3.71954e-246	0.358	0.123
CD8T-C3	TIMD4	0.901049	4.13917e-190	5.81884e-186	0.367	0.155
CD8T-C3	IFNG	0.883727	8.28424e-144	1.1646e-139	0.515	0.294
CD8T-C3	TIGIT	0.862237	1.8742e-231	2.63475e-227	0.708	0.413
CD8T-C3	DUSP5	0.855304	5.30092e-242	7.45203e-238	0.399	0.15
CD8T-C3	CRTAM	0.8494	1.19289e-147	1.67696e-143	0.504	0.288
CD8T-C3	PTMS	0.832958	1.35177e-280	1.90032e-276	0.739	0.411
CD8T-C3	PHLDA1	0.832174	1.268e-207	1.78255e-203	0.449	0.202
CD8T-C3	IGFLR1	0.827451	4.12803e-265	5.80318e-261	0.651	0.345
CD8T-C3	GZMB	0.826479	8.34888e-98	1.17369e-93	0.768	0.593
CD8T-C3	CHI3L2	0.825835	5.06925e-94	7.12635e-90	0.352	0.195
CD8T-C3	BATF	0.814196	3.71833e-174	5.22723e-170	0.68	0.427
CD8T-C3	GNLY	0.802917	1.694e-32	2.38143e-28	0.355	0.259
CD8T-C3	HMOX1	0.800856	6.87052e-212	9.65857e-208	0.352	0.131
CD8T-C3	DUSP4	0.778867	6.85004e-196	9.62979e-192	0.653	0.373
CD8T-C3	CAV1	0.777252	3.63108e-120	5.10457e-116	0.145	0.042
CD8T-C3	SNX9	0.770212	9.792e-263	1.37656e-258	0.458	0.182
CD8T-C3	TNFRSF4	0.76884	3.39035e-184	4.76615e-180	0.264	0.087
CD8T-C3	PIM3	0.755055	5.59071e-172	7.85942e-168	0.489	0.254
CD8T-C3	TNFSF9	0.750227	2.26612e-139	3.18571e-135	0.219	0.075
CD8T-C3	CD70	0.732043	3.92608e-136	5.51928e-132	0.363	0.175
CD8T-C3	HAVCR2	0.726398	1.25217e-250	1.7603e-246	0.665	0.351
CD8T-C3	EGR2	0.719414	2.59812e-208	3.65244e-204	0.132	0.02
CD8T-C3	ADTRP	0.713573	5.12632e-216	7.20657e-212	0.175	0.035
CD8T-C3	FAM3C	0.709464	6.96703e-174	9.79425e-170	0.366	0.158
CD8T-C3	RILPL2	0.699869	1.56778e-119	2.20398e-115	0.441	0.246
CD8T-C3	CXCL13	0.695973	4.90866e-106	6.90059e-102	0.555	0.359
CD8T-C3	PKM	0.679338	2.18304e-138	3.06892e-134	0.858	0.68
CD8T-C3	RELB	0.670419	1.03862e-196	1.4601e-192	0.453	0.206
CD8T-C3	MAP1LC3A	0.668259	3.64783e-207	5.12812e-203	0.397	0.161
CD8T-C3	CMC1	0.65758	6.01243e-123	8.45227e-119	0.697	0.48
CD8T-C3	CD27	0.656304	4.86092e-221	6.83349e-217	0.924	0.733
CD8T-C3	CST7	0.635711	4.06824e-252	5.71913e-248	0.981	0.82
CD8T-C3	CD82	0.633892	1.70066e-158	2.39079e-154	0.664	0.416
CD8T-C3	BHLHE40	0.633047	4.62164e-193	6.4971e-189	0.52	0.259
CD8T-C3	TNIP3	0.62195	5.64405e-137	7.9344e-133	0.28	0.116
CD8T-C3	NKG7	0.616261	1.20679e-193	1.69651e-189	0.959	0.84
CD8T-C3	TNFRSF1B	0.614708	6.76466e-176	9.50975e-172	0.61	0.348
CD8T-C3	SOX4	0.614069	1.34603e-50	1.89225e-46	0.194	0.103
CD8T-C3	CREM	0.612055	8.94724e-69	1.2578e-64	0.351	0.21
CD8T-C3	ITM2A	0.604531	5.13058e-126	7.21257e-122	0.823	0.621
CD8T-C3	SH2D2A	0.600291	6.54387e-153	9.19937e-149	0.779	0.547
CD8T-C3	ZBED2	0.597377	3.55149e-134	4.99268e-130	0.124	0.028
CD8T-C3	FASLG	0.596456	2.29479e-118	3.22601e-114	0.392	0.206
CD8T-C3	NDFIP2	0.579959	1.8182e-137	2.55602e-133	0.43	0.224
CD8T-C3	SRGN	0.576642	1.47635e-228	2.07545e-224	0.991	0.871
CD8T-C3	PRF1	0.574365	4.7409e-155	6.66476e-151	0.868	0.653
CD8T-C3	CTLA4	0.570923	9.44539e-148	1.32783e-143	0.474	0.247
CD8T-C3	RNASEK	0.565128	9.56009e-136	1.34396e-131	0.799	0.631
CD8T-C3	TNFSF4	0.565024	1.15115e-90	1.61829e-86	0.196	0.082
CD8T-C3	BIRC3	0.56153	1.00168e-104	1.40817e-100	0.409	0.226
CD8T-C3	SEC11C	0.551029	1.93008e-122	2.71331e-118	0.564	0.348
CD8T-C3	GBP2	0.550619	5.7046e-113	8.01953e-109	0.578	0.365
CD8T-C3	PRDM1	0.546373	5.88071e-142	8.2671e-138	0.508	0.276
CD8T-C3	LAIR2	0.538351	7.36149e-51	1.03488e-46	0.217	0.12
CD8T-C3	BCL3	0.535833	2.56568e-129	3.60684e-125	0.363	0.174
CD8T-C3	NAB1	0.535227	8.45613e-136	1.18876e-131	0.376	0.18
CD8T-C3	FABP5	0.534245	1.17136e-83	1.6467e-79	0.716	0.499
CD8T-C3	PGAM1	0.529147	3.35518e-147	4.71671e-143	0.843	0.612
CD8T-C3	PDCD1	0.521625	5.21803e-123	7.33551e-119	0.591	0.358
CD8T-C3	MAF	0.520093	5.22839e-84	7.35007e-80	0.154	0.058
CD8T-C3	CTSB	0.51451	1.97482e-120	2.77621e-116	0.57	0.345
CD8T-C3	NFKBID	0.508283	1.78497e-60	2.50931e-56	0.114	0.044
CD8T-C3	LITAF	0.504578	2.22127e-97	3.12266e-93	0.812	0.649
CD8T-C3	FKBP1A	0.50447	1.19787e-127	1.68396e-123	0.807	0.588
CD8T-C3	SNAP47	0.503503	5.87603e-109	8.26053e-105	0.468	0.273
CD8T-C3	RAB27A	0.501758	6.78955e-123	9.54474e-119	0.642	0.414
CD8T-C3	PELI1	0.499277	6.78129e-135	9.53314e-131	0.295	0.124
CD8T-C3	SERPINB1	0.498066	2.31157e-58	3.2496e-54	0.607	0.458
CD8T-C3	PDLIM4	0.497553	6.395e-80	8.99009e-76	0.151	0.058
CD8T-C3	RGS1	0.496891	6.94091e-87	9.75754e-83	0.592	0.4
CD8T-C3	RDH10	0.492146	1.9148e-117	2.69183e-113	0.131	0.035
CD8T-C3	SYNGR2	0.488104	6.47773e-101	9.10639e-97	0.661	0.456
CD8T-C3	UBE2F	0.482942	1.40265e-98	1.97185e-94	0.365	0.197
CD8T-C3	PMAIP1	0.477422	1.13882e-50	1.60095e-46	0.333	0.213
CD8T-C3	GEM	0.475715	5.89431e-86	8.28622e-82	0.138	0.048
CD8T-C3	SEMA4A	0.475032	2.82989e-98	3.97826e-94	0.263	0.123
CD8T-C3	HLA-DMA	0.472047	1.19876e-111	1.68521e-107	0.698	0.458
CD8T-C3	LYST	0.470951	1.29908e-162	1.82625e-158	0.763	0.477
CD8T-C3	MAP3K8	0.469712	1.91998e-89	2.69911e-85	0.361	0.198
CD8T-C3	CD2	0.469486	4.53509e-140	6.37543e-136	0.944	0.8
CD8T-C3	TGIF1	0.467168	6.23571e-106	8.76616e-102	0.344	0.172
CD8T-C3	NR4A2	0.464456	2.42164e-72	3.40434e-68	0.393	0.235
CD8T-C3	VPS37B	0.464279	1.47831e-76	2.07821e-72	0.43	0.267
CD8T-C3	PARK7	0.462329	5.32136e-127	7.48076e-123	0.892	0.699
CD8T-C3	CDK2AP2	0.455955	2.1536e-94	3.02753e-90	0.645	0.436
CD8T-C3	EBI3	0.453713	5.05043e-92	7.0999e-88	0.142	0.049
CD8T-C3	NMB	0.453152	1.25104e-58	1.75872e-54	0.116	0.045
CD8T-C3	ACP5	0.45271	3.10725e-93	4.36817e-89	0.526	0.334
CD8T-C3	NINJ1	0.452351	3.47575e-84	4.88621e-80	0.402	0.237
CD8T-C3	EOMES	0.446335	1.46133e-88	2.05434e-84	0.503	0.314
CD8T-C3	GNG4	0.445568	1.05654e-86	1.48529e-82	0.107	0.031
CD8T-C3	HERPUD1	0.441155	1.24103e-105	1.74464e-101	0.771	0.551
CD8T-C3	SEC61B	0.438701	1.20484e-105	1.69377e-101	0.843	0.649
CD8T-C3	RHBDD2	0.427398	6.0685e-90	8.53109e-86	0.465	0.28
CD8T-C3	TSPAN17	0.425889	9.46637e-91	1.33078e-86	0.34	0.182
CD8T-C3	PIM2	0.424238	1.13042e-61	1.58915e-57	0.382	0.237
CD8T-C3	SUB1	0.423547	7.89304e-137	1.1096e-132	0.938	0.765
CD8T-C3	LAYN	0.423391	1.2908e-79	1.81461e-75	0.17	0.069
CD8T-C3	HLA-DQA1	0.419781	3.16976e-52	4.45605e-48	0.732	0.569
CD8T-C3	TNIP2	0.411737	7.96892e-81	1.12027e-76	0.369	0.213
CD8T-C3	CD2BP2	0.406495	3.92844e-99	5.52259e-95	0.502	0.305
CD8T-C3	ISCU	0.40314	1.06018e-82	1.49041e-78	0.696	0.511
CD8T-C3	C17orf49	0.403139	2.12038e-80	2.98083e-76	0.577	0.384
CD8T-C3	ARID5B	0.397088	2.23157e-83	3.13714e-79	0.466	0.284
CD8T-C3	NAMPT	0.394725	9.10806e-65	1.28041e-60	0.301	0.173
CD8T-C3	NFKB2	0.389607	2.60305e-92	3.65937e-88	0.312	0.158
CD8T-C3	AFAP1L2	0.386839	1.19918e-86	1.6858e-82	0.33	0.177
CD8T-C3	IL21R	0.383251	1.74495e-88	2.45306e-84	0.39	0.221
CD8T-C3	PRKCE	0.382453	2.72626e-35	3.83258e-31	0.115	0.057
CD8T-C3	CALR	0.382175	2.13647e-54	3.00344e-50	0.782	0.63
CD8T-C3	LSP1	0.376531	7.28775e-78	1.02451e-73	0.925	0.817
CD8T-C3	IL2RG	0.375492	5.16376e-82	7.25921e-78	0.847	0.702
CD8T-C3	STX11	0.373941	5.04829e-81	7.09688e-77	0.353	0.198
CD8T-C3	GZMK	0.370758	2.10734e-94	2.9625e-90	0.976	0.823
CD8T-C3	RAB38	0.368855	3.12937e-108	4.39926e-104	0.12	0.032
CD8T-C3	ANXA5	0.367284	1.70952e-82	2.40324e-78	0.731	0.509
CD8T-C3	ZNF331	0.36559	5.68439e-55	7.99112e-51	0.36	0.226
CD8T-C3	GSPT1	0.363656	2.43553e-78	3.42386e-74	0.42	0.252
CD8T-C3	RGCC	0.36279	2.56474e-26	3.60552e-22	0.424	0.328
CD8T-C3	IRF4	0.361565	1.22438e-61	1.72124e-57	0.211	0.107
CD8T-C3	GPR137B	0.360295	8.03774e-80	1.12995e-75	0.277	0.141
CD8T-C3	RGS3	0.357797	1.31257e-80	1.84521e-76	0.243	0.117
CD8T-C3	MTHFD2	0.353338	2.25592e-66	3.17137e-62	0.46	0.298
CD8T-C3	HNRNPLL	0.351854	7.73387e-89	1.08723e-84	0.543	0.342
CD8T-C3	GTPBP8	0.351499	2.06229e-49	2.89916e-45	0.28	0.171
CD8T-C3	MAP2K3	0.347126	9.53314e-65	1.34017e-60	0.365	0.224
CD8T-C3	ZBTB32	0.346324	9.40412e-66	1.32203e-61	0.132	0.052
CD8T-C3	PLEK	0.344706	1.63503e-63	2.29853e-59	0.429	0.274
CD8T-C3	SERPINB9	0.341963	5.4424e-72	7.65093e-68	0.38	0.227
CD8T-C3	APLP2	0.340619	4.68927e-55	6.59218e-51	0.187	0.094
CD8T-C3	ATP9A	0.34056	1.66435e-85	2.33975e-81	0.111	0.033
CD8T-C3	UBE2E3	0.339077	2.8344e-64	3.9846e-60	0.382	0.235
CD8T-C3	CXCR6	0.337803	1.91529e-52	2.69251e-48	0.568	0.409
CD8T-C3	CYCS	0.337035	2.35079e-60	3.30474e-56	0.649	0.47
CD8T-C3	PMF1	0.334778	4.30822e-64	6.0565e-60	0.413	0.26
CD8T-C3	LIMS1	0.333973	8.00509e-66	1.12536e-61	0.426	0.27
CD8T-C3	MTSS1	0.33193	4.11595e-64	5.78621e-60	0.235	0.122
CD8T-C3	CD200R1	0.330491	1.15999e-51	1.63071e-47	0.233	0.13
CD8T-C3	RNF19A	0.330038	2.92719e-91	4.11504e-87	0.543	0.339
CD8T-C3	PSMA2	0.328371	2.30613e-61	3.24196e-57	0.594	0.411
CD8T-C3	MCL1	0.327811	6.73229e-84	9.46426e-80	0.768	0.57
CD8T-C3	FCGR3A	0.327618	2.06962e-24	2.90947e-20	0.149	0.091
CD8T-C3	GABPB1	0.327566	1.04438e-44	1.46819e-40	0.236	0.139
CD8T-C3	NFKBIA	0.32637	9.63754e-31	1.35484e-26	0.699	0.583
CD8T-C3	TXNDC11	0.326229	2.76628e-68	3.88883e-64	0.278	0.15
CD8T-C3	TOX2	0.325145	1.88606e-51	2.65143e-47	0.266	0.158
CD8T-C3	CHST12	0.323677	3.03755e-63	4.27018e-59	0.532	0.364
CD8T-C3	SEMA7A	0.323587	6.08949e-77	8.5606e-73	0.162	0.065
CD8T-C3	ENTPD1	0.323021	1.01201e-60	1.42268e-56	0.268	0.149
CD8T-C3	DUSP2	0.322322	4.17292e-92	5.8663e-88	0.869	0.662
CD8T-C3	GAPDH	0.32185	1.26599e-93	1.77972e-89	0.995	0.966
CD8T-C3	TRAT1	0.321507	1.21091e-42	1.7023e-38	0.43	0.3
CD8T-C3	HSPA5	0.320634	1.64828e-42	2.31715e-38	0.661	0.515
CD8T-C3	METTL8	0.319673	9.69103e-60	1.36237e-55	0.213	0.109
CD8T-C3	BTG3	0.319221	7.57324e-63	1.06465e-58	0.396	0.246
CD8T-C3	EID1	0.316958	1.22701e-65	1.72493e-61	0.778	0.587
CD8T-C3	IZUMO4	0.316222	6.46826e-93	9.09308e-89	0.109	0.03
CD8T-C3	KDELR2	0.315696	3.78898e-68	5.32654e-64	0.518	0.344
CD8T-C3	SRRT	0.314972	4.3832e-41	6.1619e-37	0.467	0.338
CD8T-C3	CDK6	0.312447	7.08459e-58	9.95952e-54	0.287	0.167
CD8T-C3	SOD1	0.309907	2.50994e-58	3.52848e-54	0.861	0.701
CD8T-C3	CSNK2B	0.308554	1.04808e-64	1.47339e-60	0.698	0.511
CD8T-C3	TM2D3	0.308322	9.60316e-56	1.35001e-51	0.341	0.21
CD8T-C3	TOX	0.304761	1.13872e-56	1.60082e-52	0.428	0.28
CD8T-C3	RAB9A	0.303161	5.33592e-46	7.50123e-42	0.324	0.206
CD8T-C3	ZFP36L1	0.300978	4.81093e-10	6.7632e-06	0.546	0.477
CD8T-C3	KDM6B	0.300483	1.00401e-80	1.41144e-76	0.193	0.081
CD8T-C3	TRIB1	0.298076	1.76829e-67	2.48587e-63	0.105	0.036
CD8T-C3	ODC1	0.297979	6.99115e-45	9.82816e-41	0.388	0.26
CD8T-C3	LBH	0.297431	2.86533e-42	4.02808e-38	0.636	0.493
CD8T-C3	EVI2A	0.296949	3.47796e-34	4.88932e-30	0.263	0.17
CD8T-C3	SDF2L1	0.296836	8.42957e-32	1.18503e-27	0.394	0.287
CD8T-C3	PDIA6	0.294952	1.2274e-54	1.72548e-50	0.639	0.463
CD8T-C3	SEC14L1	0.29445	2.2788e-50	3.20353e-46	0.247	0.142
CD8T-C3	LAMTOR5	0.2943	1.25937e-59	1.77042e-55	0.555	0.387
CD8T-C3	SLA	0.293955	4.18783e-58	5.88725e-54	0.597	0.428
CD8T-C3	GALM	0.289842	6.86334e-65	9.64848e-61	0.525	0.348
CD8T-C3	TRAF1	0.289683	8.54594e-59	1.20139e-54	0.298	0.171
CD8T-C3	MYDGF	0.287528	7.66389e-49	1.07739e-44	0.492	0.345
CD8T-C3	VOPP1	0.2875	1.48792e-56	2.09171e-52	0.494	0.334
CD8T-C3	ARL6IP5	0.286697	6.05792e-59	8.51622e-55	0.844	0.688
CD8T-C3	LTA	0.282382	7.61913e-23	1.0711e-18	0.124	0.072
CD8T-C3	TP53INP1	0.281155	1.3363e-63	1.87857e-59	0.194	0.091
CD8T-C3	SLC27A2	0.278521	6.66409e-42	9.36838e-38	0.19	0.107
CD8T-C3	NR4A1	0.277239	4.251e-40	5.97605e-36	0.139	0.07
CD8T-C3	HSP90B1	0.275463	1.96885e-43	2.76781e-39	0.736	0.58
CD8T-C3	COX17	0.274687	4.06348e-54	5.71244e-50	0.544	0.378
CD8T-C3	RASSF4	0.27466	1.07447e-38	1.5105e-34	0.149	0.078
CD8T-C3	TPI1	0.274288	9.24917e-55	1.30025e-50	0.878	0.713
CD8T-C3	TANK	0.273696	3.96872e-57	5.57923e-53	0.483	0.321
CD8T-C3	GFOD1	0.273614	2.36096e-47	3.31904e-43	0.167	0.084
CD8T-C3	SLC2A8	0.272628	3.85723e-44	5.42249e-40	0.166	0.087
CD8T-C3	HLA-B	0.272451	6.80791e-105	9.57056e-101	1	0.984
CD8T-C3	SPATS2L	0.272355	2.8971e-42	4.07274e-38	0.254	0.157
CD8T-C3	PSMB6	0.271503	4.20395e-59	5.90992e-55	0.667	0.473
CD8T-C3	SERP2	0.270929	8.14445e-45	1.14495e-40	0.177	0.095
CD8T-C3	POLR2K	0.269918	6.74453e-55	9.48146e-51	0.5	0.34
CD8T-C3	GK	0.269207	9.70995e-49	1.36502e-44	0.158	0.078
CD8T-C3	CSF1	0.267818	1.85018e-42	2.60099e-38	0.193	0.105
CD8T-C3	PRSS23	0.265935	2.36794e-33	3.32884e-29	0.109	0.054
CD8T-C3	CD7	0.263103	3.01567e-36	4.23943e-32	0.889	0.807
CD8T-C3	GADD45G	0.263075	9.13571e-53	1.2843e-48	0.104	0.04
CD8T-C3	SQSTM1	0.261745	2.59703e-56	3.65091e-52	0.686	0.509
CD8T-C3	NFATC1	0.261687	8.51517e-38	1.19706e-33	0.182	0.103
CD8T-C3	TSHZ2	0.258092	1.1542e-35	1.62257e-31	0.102	0.047
CD8T-C3	SPN	0.25779	5.15919e-47	7.25279e-43	0.488	0.344
CD8T-C3	OAZ1	0.25659	5.04889e-75	7.09773e-71	0.983	0.906
CD8T-C3	CAMK1	0.256576	2.66434e-50	3.74553e-46	0.134	0.061
CD8T-C3	HLA-A	0.255536	3.30857e-115	4.65119e-111	1	0.987
CD8T-C3	ATP6V0C	0.255343	1.93526e-50	2.72059e-46	0.773	0.609
CD8T-C3	DNAJB11	0.255062	6.16411e-43	8.6655e-39	0.304	0.194
CD8T-C3	DNPH1	0.254967	3.58823e-46	5.04433e-42	0.472	0.327
CD8T-C3	SAT1	0.254653	5.66015e-32	7.95704e-28	0.683	0.554
CD8T-C3	VDR	0.252424	2.00632e-72	2.82048e-68	0.115	0.039
CD8T-C3	FAAH2	0.251072	5.23153e-52	7.35449e-48	0.125	0.053
CD8T-C3	ENC1	0.250423	3.34793e-36	4.70651e-32	0.157	0.085
CD8T-C3	DYNLL1	0.25011	2.91007e-50	4.09098e-46	0.7	0.513
CD8T-C3	COA1	-0.250802	0.00232708	1	0.217	0.231
CD8T-C3	PABPC4	-0.253601	0.000700542	1	0.133	0.151
CD8T-C3	DSTN	-0.254771	5.90043e-05	0.829483	0.175	0.197
CD8T-C3	ST6GAL1	-0.255541	4.47658e-06	0.0629318	0.081	0.105
CD8T-C3	SF1	-0.255911	0.00630178	1	0.618	0.57
CD8T-C3	USP20	-0.258105	0.000925419	1	0.093	0.109
CD8T-C3	ITM2B	-0.261226	1.18777e-19	1.66976e-15	0.888	0.825
CD8T-C3	RASA3	-0.262104	0.000218326	1	0.138	0.158
CD8T-C3	PLEKHF1	-0.262471	7.85405e-06	0.110412	0.231	0.257
CD8T-C3	RASSF1	-0.262953	0.000345415	1	0.229	0.247
CD8T-C3	OCIAD2	-0.264962	0.00222014	1	0.486	0.457
CD8T-C3	FKBP11	-0.265911	0.00031998	1	0.222	0.239
CD8T-C3	HMOX2	-0.266001	0.000645257	1	0.343	0.346
CD8T-C3	SMPD1	-0.266717	2.65751e-05	0.373593	0.145	0.168
CD8T-C3	EEF1G	-0.268189	3.73987e-06	0.0525751	0.773	0.71
CD8T-C3	SMC2	-0.269541	5.69674e-16	8.00848e-12	0.068	0.115
CD8T-C3	APBB1	-0.270439	1.20897e-07	0.00169957	0.115	0.146
CD8T-C3	GLIPR1	-0.272691	0.000132209	1	0.285	0.3
CD8T-C3	MFNG	-0.272739	9.1584e-05	1	0.242	0.26
CD8T-C3	CEBPB	-0.275485	8.45633e-08	0.00118879	0.131	0.163
CD8T-C3	HSPE1	-0.276057	2.96294e-12	4.1653e-08	0.672	0.545
CD8T-C3	PITPNC1	-0.276128	6.9522e-06	0.0977341	0.219	0.245
CD8T-C3	DNMT1	-0.276471	0.00375631	1	0.272	0.278
CD8T-C3	KCNAB2	-0.277798	0.00824191	1	0.295	0.299
CD8T-C3	SMC1A	-0.278543	0.000370752	1	0.195	0.215
CD8T-C3	CD69	-0.278885	2.15085e-08	0.000302367	0.481	0.496
CD8T-C3	CNN2	-0.281557	9.50331e-16	1.33598e-11	0.728	0.692
CD8T-C3	PRKACB	-0.281959	0.00013313	1	0.218	0.236
CD8T-C3	CLINT1	-0.283005	1.67386e-05	0.235311	0.134	0.159
CD8T-C3	MYH9	-0.284214	5.94209e-06	0.0835339	0.671	0.63
CD8T-C3	ZYX	-0.28439	2.04009e-09	2.86795e-05	0.552	0.545
CD8T-C3	ZNF276	-0.284734	6.36708e-07	0.00895084	0.086	0.113
CD8T-C3	DCK	-0.286408	2.87977e-08	0.000404838	0.192	0.228
CD8T-C3	CDC42EP3	-0.287314	8.62103e-05	1	0.17	0.191
CD8T-C3	KIF2A	-0.287783	0.000520267	1	0.279	0.29
CD8T-C3	FUS	-0.288852	0.000604651	1	0.624	0.579
CD8T-C3	DGKA	-0.290174	0.00706154	1	0.218	0.226
CD8T-C3	TSEN54	-0.29126	8.71443e-07	0.0122507	0.29	0.316
CD8T-C3	UPP1	-0.292108	5.96349e-11	8.38348e-07	0.103	0.143
CD8T-C3	DOCK10	-0.293361	0.00186618	1	0.181	0.196
CD8T-C3	KLF6	-0.293475	0.00762303	1	0.658	0.617
CD8T-C3	CORO1A	-0.293802	4.04984e-49	5.69327e-45	0.936	0.905
CD8T-C3	ARHGEF3	-0.294311	5.61687e-05	0.789619	0.197	0.218
CD8T-C3	CKS1B	-0.294661	1.79221e-08	0.000251949	0.087	0.118
CD8T-C3	NLRP1	-0.294812	0.000373732	1	0.11	0.128
CD8T-C3	DEF6	-0.296363	2.56378e-05	0.360417	0.458	0.453
CD8T-C3	ARHGAP15	-0.297587	0.000812233	1	0.327	0.333
CD8T-C3	ATP2A3	-0.298939	0.000153021	1	0.198	0.22
CD8T-C3	GSTK1	-0.300285	3.20017e-15	4.4988e-11	0.7	0.668
CD8T-C3	UXT	-0.301181	3.0029e-07	0.00422147	0.56	0.533
CD8T-C3	TRANK1	-0.302799	3.75723e-05	0.528192	0.111	0.133
CD8T-C3	FGD3	-0.304281	9.35106e-05	1	0.222	0.24
CD8T-C3	RGL4	-0.30438	3.50212e-10	4.92329e-06	0.184	0.224
CD8T-C3	SARAF	-0.30494	9.79867e-16	1.3775e-11	0.913	0.857
CD8T-C3	TRAF3IP3	-0.305466	7.56833e-05	1	0.527	0.505
CD8T-C3	TES	-0.306603	1.23719e-08	0.000173925	0.199	0.234
CD8T-C3	MED15	-0.307269	0.000130106	1	0.24	0.258
CD8T-C3	KMT2C	-0.307477	0.000384354	1	0.143	0.161
CD8T-C3	ARHGEF1	-0.308485	3.38589e-08	0.000475989	0.621	0.598
CD8T-C3	RNF125	-0.309657	2.0216e-06	0.0284196	0.139	0.167
CD8T-C3	LDLRAD4	-0.31052	2.8865e-08	0.000405784	0.1	0.131
CD8T-C3	EIF3E	-0.310651	3.38361e-06	0.0475668	0.611	0.567
CD8T-C3	LIME1	-0.313147	4.60555e-11	6.47449e-07	0.495	0.511
CD8T-C3	ARHGDIB	-0.31397	1.1995e-77	1.68625e-73	0.958	0.906
CD8T-C3	SMDT1	-0.315137	1.11477e-08	0.000156714	0.549	0.534
CD8T-C3	CCND3	-0.316234	7.4902e-11	1.05297e-06	0.55	0.545
CD8T-C3	NACA	-0.316922	3.19529e-52	4.49194e-48	0.99	0.943
CD8T-C3	KLRD1	-0.321217	0.00175116	1	0.264	0.276
CD8T-C3	RSRP1	-0.321256	0.00172855	1	0.435	0.425
CD8T-C3	CCNH	-0.322912	0.00169145	1	0.273	0.281
CD8T-C3	EEF1D	-0.323577	2.00131e-73	2.81343e-69	0.981	0.947
CD8T-C3	DDIT4	-0.325826	6.47547e-09	9.10322e-05	0.634	0.62
CD8T-C3	PDCD4	-0.326741	5.46084e-08	0.000767684	0.487	0.484
CD8T-C3	THEM4	-0.330805	3.06211e-13	4.30472e-09	0.069	0.109
CD8T-C3	SYPL1	-0.33131	7.72119e-12	1.08544e-07	0.113	0.154
CD8T-C3	GRAP2	-0.334832	8.77343e-10	1.23337e-05	0.135	0.172
CD8T-C3	MYL12A	-0.334914	4.13793e-51	5.8171e-47	0.914	0.863
CD8T-C3	ERAP2	-0.335287	3.80285e-05	0.534605	0.271	0.289
CD8T-C3	PSIP1	-0.336099	2.51298e-06	0.0353275	0.324	0.336
CD8T-C3	STK10	-0.338162	1.65917e-05	0.233246	0.226	0.249
CD8T-C3	CAPG	-0.339243	1.80028e-11	2.53083e-07	0.068	0.104
CD8T-C3	CD52	-0.339397	6.17869e-27	8.68601e-23	0.848	0.822
CD8T-C3	EEF2	-0.339874	4.47337e-32	6.28866e-28	0.933	0.873
CD8T-C3	NKTR	-0.34026	0.00389246	1	0.265	0.274
CD8T-C3	RNF166	-0.342393	1.28433e-07	0.00180552	0.226	0.255
CD8T-C3	RGS14	-0.342594	1.01703e-11	1.42974e-07	0.158	0.201
CD8T-C3	ANXA2	-0.344424	3.39346e-07	0.00477053	0.265	0.288
CD8T-C3	BTG1	-0.344938	9.68783e-30	1.36191e-25	0.912	0.898
CD8T-C3	ARRB2	-0.346057	9.52921e-12	1.33962e-07	0.342	0.374
CD8T-C3	ZAP70	-0.346425	2.75184e-08	0.000386854	0.54	0.53
CD8T-C3	ANKRD12	-0.346574	1.44571e-05	0.203237	0.473	0.463
CD8T-C3	CABIN1	-0.347349	2.66948e-11	3.75276e-07	0.151	0.193
CD8T-C3	STAT4	-0.349742	6.60461e-09	9.28476e-05	0.173	0.208
CD8T-C3	MGAT4A	-0.349745	1.71587e-08	0.000241217	0.209	0.242
CD8T-C3	FOSB	-0.350008	0.0088304	1	0.213	0.222
CD8T-C3	PDLIM2	-0.350779	2.43679e-11	3.42564e-07	0.233	0.273
CD8T-C3	NUCB2	-0.350921	3.33623e-14	4.69008e-10	0.36	0.402
CD8T-C3	ATP8A1	-0.352422	1.62212e-08	0.000228037	0.146	0.179
CD8T-C3	STK38	-0.35256	9.69882e-14	1.36346e-09	0.088	0.131
CD8T-C3	TNRC6B	-0.352794	1.08213e-06	0.0152126	0.212	0.238
CD8T-C3	GIMAP1	-0.354276	9.02359e-11	1.26854e-06	0.4	0.421
CD8T-C3	MYO1F	-0.354626	0.00564056	1	0.269	0.276
CD8T-C3	SIGIRR	-0.357828	4.25634e-10	5.98356e-06	0.396	0.417
CD8T-C3	NLRC5	-0.358075	0.00139337	1	0.218	0.23
CD8T-C3	KIF22	-0.358762	1.05793e-11	1.48724e-07	0.133	0.174
CD8T-C3	GIMAP7	-0.359178	8.91152e-22	1.25278e-17	0.636	0.654
CD8T-C3	FLI1	-0.360198	1.09843e-12	1.54418e-08	0.187	0.233
CD8T-C3	SLC2A3	-0.361903	0.000435955	1	0.369	0.368
CD8T-C3	TMC8	-0.362254	0.000599541	1	0.308	0.312
CD8T-C3	TNIK	-0.362568	2.87808e-11	4.04601e-07	0.102	0.141
CD8T-C3	EPB41	-0.362622	6.86561e-09	9.65167e-05	0.181	0.216
CD8T-C3	SYTL1	-0.363573	1.69123e-07	0.00237753	0.208	0.237
CD8T-C3	RORA	-0.366552	5.6472e-13	7.93883e-09	0.075	0.115
CD8T-C3	LY9	-0.375635	3.03783e-18	4.27059e-14	0.098	0.153
CD8T-C3	CD55	-0.376217	7.54533e-06	0.106072	0.191	0.214
CD8T-C3	TOMM7	-0.376695	1.57857e-33	2.21916e-29	0.87	0.811
CD8T-C3	MCM7	-0.383636	3.70766e-10	5.21223e-06	0.108	0.143
CD8T-C3	NUSAP1	-0.383977	1.18005e-06	0.0165892	0.097	0.123
CD8T-C3	PPP1R14B	-0.386762	1.37868e-11	1.93815e-07	0.066	0.102
CD8T-C3	ABLIM1	-0.39153	2.63177e-06	0.0369975	0.189	0.213
CD8T-C3	CD44	-0.393012	8.76135e-20	1.23167e-15	0.538	0.565
CD8T-C3	ARHGAP4	-0.39328	3.64751e-07	0.00512767	0.312	0.333
CD8T-C3	STK4	-0.393829	3.33948e-10	4.69465e-06	0.498	0.497
CD8T-C3	IKZF1	-0.394741	4.59711e-12	6.46262e-08	0.422	0.445
CD8T-C3	TBCD	-0.401298	3.51003e-08	0.00049344	0.165	0.197
CD8T-C3	SYNE1	-0.401773	1.13332e-06	0.0159322	0.246	0.269
CD8T-C3	FXYD5	-0.403281	2.56001e-29	3.59887e-25	0.823	0.764
CD8T-C3	SUN2	-0.405872	2.42483e-14	3.40882e-10	0.402	0.437
CD8T-C3	ACAP1	-0.406666	4.54518e-17	6.38961e-13	0.645	0.639
CD8T-C3	SMCHD1	-0.406919	1.67645e-07	0.00235675	0.355	0.368
CD8T-C3	PLP2	-0.409389	3.22261e-16	4.53035e-12	0.383	0.416
CD8T-C3	NLRC3	-0.412832	1.82455e-07	0.00256496	0.17	0.199
CD8T-C3	DIP2A	-0.418332	2.06085e-07	0.00289715	0.195	0.225
CD8T-C3	PRMT2	-0.420292	2.10614e-15	2.96081e-11	0.431	0.458
CD8T-C3	EEF1A1	-0.421751	4.67346e-57	6.56994e-53	1	0.996
CD8T-C3	PARP8	-0.42581	2.62344e-08	0.000368803	0.382	0.394
CD8T-C3	AQP3	-0.426705	2.67e-27	3.75349e-23	0.064	0.127
CD8T-C3	SELPLG	-0.427389	4.20417e-23	5.91022e-19	0.426	0.477
CD8T-C3	RBL2	-0.4312	1.26707e-13	1.78125e-09	0.333	0.368
CD8T-C3	RCSD1	-0.431414	2.51461e-13	3.53504e-09	0.391	0.423
CD8T-C3	TPT1	-0.434775	2.92503e-55	4.11201e-51	0.996	0.968
CD8T-C3	HMGN2	-0.439917	5.8273e-07	0.00819202	0.801	0.706
CD8T-C3	AAK1	-0.441297	6.21126e-12	8.73178e-08	0.227	0.268
CD8T-C3	LTB	-0.44308	0.000419708	1	0.401	0.398
CD8T-C3	IFITM1	-0.448045	3.28578e-64	4.61914e-60	0.874	0.874
CD8T-C3	CDC25B	-0.457074	8.16189e-23	1.1474e-18	0.146	0.213
CD8T-C3	TBC1D10C	-0.457883	9.62254e-32	1.35274e-27	0.531	0.571
CD8T-C3	GYPC	-0.464416	8.18694e-47	1.15092e-42	0.65	0.665
CD8T-C3	SSH2	-0.466388	3.89724e-15	5.47874e-11	0.167	0.217
CD8T-C3	HMGA1	-0.469802	7.70468e-20	1.08312e-15	0.274	0.329
CD8T-C3	TC2N	-0.477572	1.45082e-19	2.03956e-15	0.276	0.333
CD8T-C3	IER2	-0.478541	3.67629e-09	5.16813e-05	0.531	0.533
CD8T-C3	NCF1	-0.479973	1.7942e-20	2.52228e-16	0.156	0.216
CD8T-C3	ADD3	-0.480652	2.64581e-25	3.71948e-21	0.151	0.223
CD8T-C3	SLFN5	-0.489139	1.97651e-21	2.77858e-17	0.243	0.307
CD8T-C3	GLUL	-0.494996	3.73385e-19	5.24904e-15	0.156	0.216
CD8T-C3	BIN2	-0.496158	4.06262e-24	5.71123e-20	0.298	0.359
CD8T-C3	EML4	-0.509196	5.64275e-20	7.93258e-16	0.328	0.382
CD8T-C3	VIM	-0.513525	4.24061e-80	5.96145e-76	0.792	0.821
CD8T-C3	PIK3IP1	-0.517051	8.55288e-22	1.20236e-17	0.384	0.427
CD8T-C3	ITM2C	-0.517453	2.3679e-31	3.32879e-27	0.167	0.261
CD8T-C3	STK17A	-0.521317	7.35782e-41	1.03436e-36	0.595	0.63
CD8T-C3	ANXA2R	-0.528079	1.15223e-32	1.61981e-28	0.126	0.208
CD8T-C3	LYAR	-0.534905	1.52967e-18	2.1504e-14	0.278	0.33
CD8T-C3	SAMD3	-0.542427	3.3693e-32	4.73657e-28	0.197	0.282
CD8T-C3	OXNAD1	-0.546593	1.03612e-29	1.45658e-25	0.256	0.333
CD8T-C3	PIM1	-0.548361	2.60492e-29	3.662e-25	0.191	0.272
CD8T-C3	RASGRP2	-0.548387	5.07754e-37	7.138e-33	0.053	0.128
CD8T-C3	GPR183	-0.552706	2.65042e-27	3.72596e-23	0.055	0.116
CD8T-C3	SAMHD1	-0.559372	3.23214e-30	4.54374e-26	0.124	0.2
CD8T-C3	CENPF	-0.564225	7.16119e-30	1.00672e-25	0.049	0.112
CD8T-C3	IL16	-0.566807	1.67726e-41	2.35789e-37	0.309	0.406
CD8T-C3	DUSP1	-0.567431	8.12887e-12	1.14276e-07	0.5	0.518
CD8T-C3	AOAH	-0.568729	2.14941e-28	3.02164e-24	0.209	0.286
CD8T-C3	FKBP5	-0.57226	3.82065e-31	5.37107e-27	0.289	0.371
CD8T-C3	PABPC1	-0.589084	3.00143e-61	4.21941e-57	0.914	0.867
CD8T-C3	FLT3LG	-0.593009	2.99e-25	4.20334e-21	0.127	0.193
CD8T-C3	AHNAK	-0.599624	2.92156e-25	4.10713e-21	0.358	0.417
CD8T-C3	KLRC2	-0.599952	0.000344844	1	0.114	0.132
CD8T-C3	NOSIP	-0.602747	2.35754e-09	3.31422e-05	0.366	0.38
CD8T-C3	SORL1	-0.607216	1.21472e-51	1.70766e-47	0.037	0.125
CD8T-C3	LDLRAP1	-0.61194	4.23146e-42	5.94859e-38	0.055	0.136
CD8T-C3	IFITM3	-0.612541	2.96655e-28	4.17038e-24	0.173	0.25
CD8T-C3	MATK	-0.624395	7.3825e-39	1.03783e-34	0.114	0.202
CD8T-C3	HMGB2	-0.627443	1.11808e-08	0.000157179	0.515	0.479
CD8T-C3	TMEM123	-0.661174	5.18682e-36	7.29164e-32	0.128	0.214
CD8T-C3	ATM	-0.661854	7.07015e-30	9.93922e-26	0.205	0.282
CD8T-C3	SCML4	-0.667536	2.62719e-42	3.6933e-38	0.131	0.225
CD8T-C3	FOXP1	-0.670155	8.74209e-33	1.22896e-28	0.153	0.233
CD8T-C3	EEF1B2	-0.676922	1.02535e-89	1.44144e-85	0.915	0.876
CD8T-C3	CAMK4	-0.698514	9.84992e-48	1.3847e-43	0.139	0.243
CD8T-C3	ZFP36L2	-0.703108	5.73996e-99	8.06923e-95	0.76	0.824
CD8T-C3	MBP	-0.713722	3.10153e-48	4.36013e-44	0.284	0.39
CD8T-C3	TYMS	-0.736773	6.6482e-16	9.34604e-12	0.078	0.122
CD8T-C3	MKI67	-0.755366	4.51423e-33	6.3461e-29	0.058	0.127
CD8T-C3	S100A10	-0.755558	9.78411e-75	1.37545e-70	0.463	0.559
CD8T-C3	JUN	-0.774279	9.40269e-37	1.32183e-32	0.638	0.66
CD8T-C3	GZMM	-0.821397	5.02209e-78	7.06006e-74	0.345	0.474
CD8T-C3	LEF1	-0.858549	4.48597e-46	6.30638e-42	0.047	0.13
CD8T-C3	ANXA1	-0.8981	2.70862e-59	3.80778e-55	0.299	0.422
CD8T-C3	STMN1	-0.928529	0.00103212	1	0.342	0.322
CD8T-C3	TUBB	-0.975601	2.38496e-23	3.35278e-19	0.571	0.555
CD8T-C3	TCF7	-1.09438	9.09157e-75	1.27809e-70	0.058	0.181
CD8T-C3	TUBA1B	-1.13798	1.96795e-11	2.76654e-07	0.581	0.534
CD8T-C3	KLF2	-1.14376	2.00873e-68	2.82388e-64	0.091	0.216
CD8T-C3	DNAJB1	-1.20911	3.97537e-17	5.58858e-13	0.503	0.524
CD8T-C3	CCR7	-1.2728	1.09153e-76	1.53447e-72	0.059	0.183
CD8T-C3	HSPA1B	-1.27947	2.80916e-12	3.94912e-08	0.193	0.236
CD8T-C3	TXNIP	-1.47668	1.74399e-184	2.4517e-180	0.47	0.646
CD8T-C3	SELL	-1.4816	2.5828e-98	3.6309e-94	0.125	0.282
CD8T-C3	IL7R	-1.72728	1.86179e-131	2.61731e-127	0.135	0.333
CD8T-C4	RNF213	1.33413	1.42701e-121	2.00609e-117	0.636	0.691
CD8T-C4	DDX17	1.08312	7.6842e-21	1.08024e-16	0.395	0.435
CD8T-C4	MACF1	1.0767	9.91495e-09	0.000139384	0.305	0.337
CD8T-C4	ABCA2	0.937244	1.0142e-06	0.0142576	0.12	0.101
CD8T-C4	NKTR	0.934161	0.00263934	1	0.247	0.277
CD8T-C4	SYNE2	0.933522	1.42324e-05	0.20008	0.381	0.479
CD8T-C4	CCDC88B	0.908754	0.00424488	1	0.121	0.116
CD8T-C4	IKZF3	0.906687	0.000168295	1	0.376	0.477
CD8T-C4	SYTL3	0.796832	0.00379862	1	0.301	0.429
CD8T-C4	ACAP1	0.772624	2.20299e-11	3.09697e-07	0.503	0.665
CD8T-C4	PDE3B	0.753221	0.000940109	1	0.244	0.339
CD8T-C4	RALGDS	0.715888	0.000108873	1	0.191	0.269
CD8T-C4	LUC7L3	0.711034	0.00244241	1	0.232	0.324
CD8T-C4	GOLGB1	0.690081	0.00216544	1	0.151	0.202
CD8T-C4	PLCG2	0.674088	0.00132706	1	0.121	0.161
CD8T-C4	IRAK4	0.670856	0.00346865	1	0.152	0.202
CD8T-C4	EML4	0.665638	0.00336709	1	0.276	0.39
CD8T-C4	MBP	0.660781	1.83833e-06	0.0258432	0.265	0.39
CD8T-C4	GOLGA4	0.659007	1.09783e-05	0.154333	0.186	0.267
CD8T-C4	MCTP2	0.65468	2.22913e-05	0.313371	0.172	0.245
CD8T-C4	PTPRC	0.653701	1.15251e-34	1.6202e-30	0.727	0.921
CD8T-C4	SON	0.650952	1.53975e-19	2.16458e-15	0.58	0.768
CD8T-C4	TCIRG1	0.650403	1.06465e-07	0.00149669	0.197	0.295
CD8T-C4	FLNA	0.648742	1.31818e-07	0.0018531	0.282	0.427
CD8T-C4	ADAR	0.647726	0.00998322	1	0.269	0.378
CD8T-C4	SIPA1	0.644216	0.0099042	1	0.149	0.195
CD8T-C4	TGOLN2	0.642359	7.08262e-05	0.995674	0.209	0.298
CD8T-C4	ATF7IP	0.638452	3.45408e-05	0.485575	0.189	0.269
CD8T-C4	TBCD	0.63837	5.76608e-05	0.810595	0.144	0.2
CD8T-C4	SPTAN1	0.637712	2.37478e-05	0.333847	0.254	0.373
CD8T-C4	PCM1	0.635903	0.00153038	1	0.216	0.3
CD8T-C4	AHI1	0.632406	0.00130788	1	0.112	0.149
CD8T-C4	METRNL	0.627886	0.000205769	1	0.081	0.112
CD8T-C4	APOL6	0.626279	0.000918215	1	0.168	0.229
CD8T-C4	AKAP9	0.625726	1.24067e-05	0.174413	0.211	0.303
CD8T-C4	VPS13C	0.619403	0.000844855	1	0.194	0.266
CD8T-C4	MYCBP2	0.619135	0.000574839	1	0.238	0.336
CD8T-C4	ATXN1	0.610672	0.00347796	1	0.158	0.21
CD8T-C4	ITGA4	0.606289	4.41256e-06	0.0620317	0.3	0.452
CD8T-C4	SPATA13	0.603424	9.47142e-06	0.133149	0.16	0.228
CD8T-C4	USP34	0.603408	0.000766524	1	0.177	0.242
CD8T-C4	ARHGAP4	0.602401	2.71646e-09	3.8188e-05	0.226	0.348
CD8T-C4	RNF19A	0.601799	7.06415e-06	0.0993078	0.271	0.393
CD8T-C4	PARP8	0.600637	0.000440368	1	0.285	0.412
CD8T-C4	CELF2	0.599765	0.00179071	1	0.369	0.554
CD8T-C4	CCNL1	0.598453	0.00204549	1	0.316	0.458
CD8T-C4	GMDS	0.594943	8.12766e-14	1.14259e-09	0.12	0.2
CD8T-C4	TMEM259	0.594609	1.74973e-07	0.00245977	0.148	0.219
CD8T-C4	USP15	0.593298	3.78378e-07	0.00531924	0.215	0.32
CD8T-C4	PTPN1	0.591995	2.66338e-07	0.00374418	0.16	0.236
CD8T-C4	PTPN22	0.590333	2.99203e-10	4.2062e-06	0.183	0.284
CD8T-C4	PRPF4B	0.588187	3.44633e-09	4.84486e-05	0.202	0.309
CD8T-C4	RANBP2	0.586338	0.000390339	1	0.17	0.231
CD8T-C4	ABHD17A	0.585652	0.000123615	1	0.15	0.208
CD8T-C4	TRIM56	0.585468	0.00956439	1	0.108	0.139
CD8T-C4	ATRX	0.584121	2.39756e-06	0.0337049	0.286	0.432
CD8T-C4	RASAL3	0.581483	0.000159774	1	0.288	0.422
CD8T-C4	WNK1	0.579907	1.54422e-05	0.217087	0.268	0.395
CD8T-C4	HSH2D	0.576761	0.000168063	1	0.104	0.143
CD8T-C4	ARID1B	0.576593	0.00136979	1	0.101	0.135
CD8T-C4	NSD1	0.575047	0.000349049	1	0.16	0.218
CD8T-C4	ILF3	0.574194	8.51503e-11	1.19704e-06	0.264	0.42
CD8T-C4	CHD3	0.573851	0.00016577	1	0.162	0.223
CD8T-C4	RCSD1	0.572868	1.7621e-10	2.47716e-06	0.279	0.442
CD8T-C4	S100PBP	0.569655	0.00241951	1	0.121	0.16
CD8T-C4	FMNL1	0.567371	8.08358e-08	0.00113639	0.205	0.307
CD8T-C4	RC3H1	0.566456	0.000961104	1	0.123	0.166
CD8T-C4	ZNF638	0.565696	0.000310051	1	0.153	0.209
CD8T-C4	BPTF	0.564827	4.28514e-09	6.02405e-05	0.193	0.293
CD8T-C4	ANKRD44	0.5647	3.57873e-06	0.0503098	0.215	0.311
CD8T-C4	PNN	0.564319	4.10964e-09	5.77733e-05	0.232	0.358
CD8T-C4	CCNL2	0.563642	0.00025075	1	0.134	0.183
CD8T-C4	RABGAP1L	0.562504	1.01599e-07	0.00142829	0.238	0.358
CD8T-C4	SYNRG	0.562236	0.000225205	1	0.266	0.384
CD8T-C4	NUMA1	0.561996	1.92698e-05	0.270896	0.138	0.195
CD8T-C4	ERAP2	0.560668	5.81869e-06	0.0817992	0.208	0.3
CD8T-C4	SLA	0.557764	4.11036e-07	0.00577834	0.315	0.482
CD8T-C4	CDK12	0.556002	3.34026e-05	0.469573	0.12	0.169
CD8T-C4	TLN1	0.555788	4.81646e-10	6.77099e-06	0.237	0.371
CD8T-C4	SMCHD1	0.555702	2.14013e-06	0.0300859	0.26	0.385
CD8T-C4	SETD5	0.555558	1.72926e-06	0.0243099	0.142	0.206
CD8T-C4	STK10	0.5554	2.38619e-07	0.00335451	0.175	0.257
CD8T-C4	TNRC6B	0.551623	0.000411911	1	0.177	0.243
CD8T-C4	INPP4B	0.550743	6.29071e-09	8.84347e-05	0.234	0.359
CD8T-C4	STAT3	0.550153	2.7577e-05	0.387678	0.349	0.533
CD8T-C4	FNBP4	0.547264	8.01004e-10	1.12605e-05	0.22	0.34
CD8T-C4	CHD2	0.546748	0.000305403	1	0.202	0.28
CD8T-C4	MARK3	0.546005	0.00242123	1	0.123	0.162
CD8T-C4	TYMP	0.543542	2.82898e-11	3.97698e-07	0.133	0.211
CD8T-C4	RBM33	0.54353	0.000411132	1	0.117	0.159
CD8T-C4	HNRNPH1	0.542056	1.48274e-09	2.08443e-05	0.219	0.337
CD8T-C4	FAM53B	0.541989	0.000835069	1	0.111	0.149
CD8T-C4	GNAS	0.541364	5.02328e-10	7.06173e-06	0.323	0.516
CD8T-C4	IQGAP1	0.539805	2.67081e-08	0.000375462	0.321	0.507
CD8T-C4	CREBZF	0.539542	0.00284621	1	0.092	0.12
CD8T-C4	HUWE1	0.537948	0.000410348	1	0.14	0.19
CD8T-C4	DGKZ	0.536956	8.0339e-10	1.12941e-05	0.252	0.392
CD8T-C4	PTPN7	0.536843	8.3289e-09	0.000117088	0.302	0.471
CD8T-C4	MLLT6	0.535626	0.00233837	1	0.124	0.164
CD8T-C4	RORA	0.532186	4.9292e-05	0.692948	0.08	0.113
CD8T-C4	GAK	0.531987	0.000123572	1	0.11	0.152
CD8T-C4	TC2N	0.531216	0.000304594	1	0.243	0.338
CD8T-C4	RBM6	0.530679	3.11441e-06	0.0437824	0.151	0.216
CD8T-C4	NEMF	0.527663	4.18882e-09	5.88865e-05	0.177	0.271
CD8T-C4	NSF	0.527296	2.95964e-07	0.00416066	0.129	0.189
CD8T-C4	TRERF1	0.527066	6.85345e-06	0.0963458	0.098	0.141
CD8T-C4	LRBA	0.526796	6.86883e-09	9.6562e-05	0.18	0.272
CD8T-C4	BOD1L1	0.526748	8.44453e-06	0.118713	0.117	0.167
CD8T-C4	JMJD1C	0.525994	1.33554e-06	0.0187751	0.168	0.243
CD8T-C4	PPP6R2	0.525641	1.23273e-08	0.000173297	0.124	0.189
CD8T-C4	PLEKHA2	0.525585	0.00257514	1	0.105	0.138
CD8T-C4	SUGP2	0.524014	0.0050585	1	0.086	0.112
CD8T-C4	SMARCA2	0.521788	7.07226e-11	9.94218e-07	0.19	0.296
CD8T-C4	SFI1	0.520303	3.07094e-07	0.00431713	0.114	0.169
CD8T-C4	CDK5RAP3	0.520145	7.25512e-14	1.01992e-09	0.175	0.286
CD8T-C4	GGA2	0.519913	1.97634e-14	2.77834e-10	0.171	0.279
CD8T-C4	RBM25	0.519854	2.72059e-09	3.82461e-05	0.303	0.479
CD8T-C4	UBA7	0.519727	0.000201248	1	0.104	0.143
CD8T-C4	PRPF38B	0.519557	1.66066e-10	2.33456e-06	0.278	0.442
CD8T-C4	MCOLN2	0.519549	5.25503e-06	0.0738752	0.108	0.156
CD8T-C4	KAT6A	0.518724	0.00427068	1	0.113	0.148
CD8T-C4	CASP8	0.518072	3.97411e-08	0.00055868	0.171	0.255
CD8T-C4	STK4	0.516825	0.000687305	1	0.353	0.523
CD8T-C4	ZMYM2	0.516361	0.000596384	1	0.145	0.197
CD8T-C4	SLFN5	0.515775	1.75366e-05	0.246529	0.218	0.31
CD8T-C4	ITK	0.514295	6.37155e-11	8.95713e-07	0.206	0.319
CD8T-C4	RAPGEF6	0.514042	1.87347e-06	0.0263372	0.134	0.193
CD8T-C4	PREX1	0.513634	1.27691e-10	1.79509e-06	0.142	0.222
CD8T-C4	NIN	0.513343	6.47323e-08	0.000910007	0.181	0.27
CD8T-C4	ANKHD1	0.513282	4.33424e-12	6.09308e-08	0.154	0.245
CD8T-C4	CFLAR	0.512393	9.26248e-05	1	0.383	0.585
CD8T-C4	ITPR1	0.511759	3.4197e-05	0.480741	0.111	0.155
CD8T-C4	IKZF1	0.511347	7.94236e-05	1	0.313	0.464
CD8T-C4	TRAF5	0.511282	2.56159e-08	0.000360109	0.152	0.228
CD8T-C4	HELZ	0.510974	0.000211221	1	0.118	0.161
CD8T-C4	SYTL2	0.510334	0.00476139	1	0.104	0.135
CD8T-C4	WSB1	0.508786	7.91886e-13	1.11323e-08	0.266	0.429
CD8T-C4	PNISR	0.508228	0.00526669	1	0.384	0.571
CD8T-C4	ZRANB2	0.50729	8.78728e-11	1.23532e-06	0.179	0.279
CD8T-C4	KDM5A	0.507173	5.27258e-11	7.41219e-07	0.186	0.29
CD8T-C4	GON4L	0.507004	4.39296e-10	6.17562e-06	0.145	0.224
CD8T-C4	DDX6	0.50586	3.46816e-07	0.00487553	0.248	0.372
CD8T-C4	CYTH4	0.505355	5.43933e-09	7.64661e-05	0.144	0.218
CD8T-C4	MTG1	0.504139	1.64357e-14	2.31053e-10	0.133	0.223
CD8T-C4	TTC14	0.5036	0.00201203	1	0.124	0.164
CD8T-C4	FOSB	0.503503	1.54845e-06	0.0217682	0.165	0.231
CD8T-C4	RSF1	0.503443	1.9631e-13	2.75972e-09	0.212	0.342
CD8T-C4	BTN3A1	0.503028	2.20886e-06	0.0310521	0.155	0.222
CD8T-C4	BDP1	0.50039	5.32627e-11	7.48767e-07	0.148	0.233
CD8T-C4	UBR2	0.499169	0.00146368	1	0.116	0.155
CD8T-C4	NUP210	0.498601	1.27717e-09	1.79545e-05	0.132	0.203
CD8T-C4	CEP350	0.497983	2.62723e-06	0.0369337	0.135	0.194
CD8T-C4	PBX4	0.497462	5.08321e-11	7.14598e-07	0.11	0.176
CD8T-C4	PYHIN1	0.496568	3.72605e-05	0.523808	0.203	0.285
CD8T-C4	ARHGEF7	0.495735	0.0043839	1	0.084	0.11
CD8T-C4	RRBP1	0.495033	0.00804058	1	0.078	0.101
CD8T-C4	RSBN1L	0.494268	6.1811e-17	8.68938e-13	0.217	0.365
CD8T-C4	TRA2A	0.493816	8.11558e-10	1.14089e-05	0.163	0.249
CD8T-C4	RICTOR	0.492941	0.00338061	1	0.124	0.162
CD8T-C4	HERC2	0.492538	1.77604e-05	0.249675	0.109	0.154
CD8T-C4	GBP4	0.491539	5.63808e-14	7.92601e-10	0.179	0.29
CD8T-C4	TGFBR2	0.490592	1.74789e-06	0.0245718	0.192	0.276
CD8T-C4	PDE4DIP	0.48946	0.000877835	1	0.113	0.151
CD8T-C4	IFI30	0.489077	1.53897e-13	2.16348e-09	0.078	0.138
CD8T-C4	FRYL	0.489032	3.97494e-09	5.58798e-05	0.131	0.2
CD8T-C4	PHC3	0.488944	1.49151e-05	0.209676	0.111	0.157
CD8T-C4	SLC20A1	0.488843	2.41574e-07	0.00339605	0.141	0.206
CD8T-C4	GTF2I	0.488744	1.29743e-07	0.00182393	0.159	0.235
CD8T-C4	IL6ST	0.48735	4.62792e-11	6.50593e-07	0.145	0.225
CD8T-C4	CSNK1D	0.486832	3.39614e-19	4.7743e-15	0.165	0.285
CD8T-C4	CCDC88C	0.485877	1.3015e-08	0.000182965	0.153	0.23
CD8T-C4	AOAH	0.485163	1.1168e-09	1.57e-05	0.19	0.287
CD8T-C4	DNM2	0.485075	2.39616e-17	3.36852e-13	0.172	0.29
CD8T-C4	AAK1	0.484735	1.42329e-05	0.200086	0.194	0.273
CD8T-C4	SPSB3	0.482816	2.28882e-16	3.21762e-12	0.21	0.353
CD8T-C4	TFRC	0.482393	0.000519208	1	0.091	0.123
CD8T-C4	ATP8A1	0.48226	5.93955e-05	0.834982	0.131	0.181
CD8T-C4	EHMT1	0.481173	2.47362e-07	0.00347742	0.103	0.154
CD8T-C4	NFATC2	0.480575	1.07494e-10	1.51115e-06	0.239	0.373
CD8T-C4	DHX36	0.479946	3.421e-14	4.80925e-10	0.182	0.295
CD8T-C4	RNPEPL1	0.478956	1.43512e-07	0.00201749	0.106	0.159
CD8T-C4	NIPBL	0.478949	1.00846e-11	1.41769e-07	0.178	0.28
CD8T-C4	PPP6R1	0.478188	5.0479e-17	7.09633e-13	0.134	0.231
CD8T-C4	POGZ	0.477506	0.000126099	1	0.099	0.137
CD8T-C4	GBF1	0.477262	0.00153819	1	0.086	0.115
CD8T-C4	PDE7A	0.477173	3.48991e-06	0.0490612	0.127	0.181
CD8T-C4	F2R	0.477134	6.63503e-09	9.32752e-05	0.227	0.346
CD8T-C4	TTC17	0.476974	1.27414e-06	0.0179119	0.139	0.201
CD8T-C4	ERICH1	0.475752	8.10191e-14	1.13897e-09	0.165	0.269
CD8T-C4	RHOT2	0.475726	4.69807e-12	6.60455e-08	0.135	0.217
CD8T-C4	BCL11B	0.474445	2.63973e-05	0.371094	0.194	0.272
CD8T-C4	CPD	0.474372	2.3519e-05	0.33063	0.097	0.137
CD8T-C4	CD79A	0.474283	2.07008e-06	0.0291011	0.102	0.147
CD8T-C4	CLTC	0.47407	1.19016e-10	1.67313e-06	0.12	0.189
CD8T-C4	SBF1	0.473506	0.000277906	1	0.089	0.122
CD8T-C4	DDX3X	0.472719	5.34354e-13	7.51195e-09	0.242	0.386
CD8T-C4	ZBP1	0.472295	8.64537e-06	0.121537	0.109	0.156
CD8T-C4	DOCK10	0.472241	1.38174e-07	0.00194246	0.138	0.203
CD8T-C4	KLHDC4	0.471354	1.21558e-09	1.70886e-05	0.093	0.147
CD8T-C4	PNKP	0.471334	3.70046e-16	5.2021e-12	0.133	0.227
CD8T-C4	DAPK2	0.469688	1.76072e-10	2.47523e-06	0.088	0.144
CD8T-C4	KCNAB2	0.466672	8.05209e-21	1.13196e-16	0.183	0.319
CD8T-C4	CDK11A	0.466536	9.51109e-09	0.000133707	0.106	0.162
CD8T-C4	AFF4	0.466496	7.25595e-09	0.000102004	0.137	0.207
CD8T-C4	XRN1	0.466283	3.61045e-07	0.00507557	0.147	0.216
CD8T-C4	RABL6	0.46582	3.43673e-15	4.83135e-11	0.102	0.178
CD8T-C4	IKZF2	0.463358	0.00458205	1	0.083	0.107
CD8T-C4	CD38	0.46335	1.86071e-16	2.61579e-12	0.211	0.347
CD8T-C4	DOCK2	0.462968	5.45375e-12	7.66688e-08	0.14	0.225
CD8T-C4	ARID4B	0.462753	9.78566e-11	1.37567e-06	0.32	0.512
CD8T-C4	SLC38A1	0.462591	4.80826e-11	6.75945e-07	0.302	0.482
CD8T-C4	LBR	0.462569	2.30049e-12	3.23403e-08	0.221	0.354
CD8T-C4	SEMA4D	0.462174	6.66473e-14	9.36928e-10	0.209	0.336
CD8T-C4	SSH2	0.461611	4.36312e-10	6.13367e-06	0.143	0.22
CD8T-C4	BRD4	0.461432	2.81655e-15	3.95951e-11	0.142	0.237
CD8T-C4	RUNX3	0.460429	3.47143e-16	4.88013e-12	0.258	0.426
CD8T-C4	MPHOSPH9	0.46038	0.000387798	1	0.09	0.122
CD8T-C4	OFD1	0.459974	1.04676e-11	1.47154e-07	0.16	0.253
CD8T-C4	STAT5B	0.459007	0.000103245	1	0.104	0.143
CD8T-C4	PHF3	0.457374	1.0721e-11	1.50716e-07	0.167	0.262
CD8T-C4	ACIN1	0.45673	1.18168e-17	1.66121e-13	0.154	0.263
CD8T-C4	NARF	0.456691	6.99163e-23	9.82884e-19	0.151	0.273
CD8T-C4	CD46	0.456122	1.66916e-09	2.34651e-05	0.172	0.262
CD8T-C4	SRSF10	0.455917	1.6966e-12	2.38509e-08	0.306	0.501
CD8T-C4	PSD4	0.455093	9.82915e-08	0.00138178	0.11	0.165
CD8T-C4	DIAPH1	0.454927	2.43912e-13	3.42891e-09	0.17	0.275
CD8T-C4	GPCPD1	0.45417	2.6719e-05	0.375615	0.093	0.131
CD8T-C4	ARHGAP30	0.453492	1.16137e-13	1.63265e-09	0.252	0.408
CD8T-C4	ZNF644	0.453018	1.10828e-10	1.55802e-06	0.132	0.206
CD8T-C4	PRDM1	0.452674	1.76937e-10	2.48738e-06	0.219	0.333
CD8T-C4	ENOSF1	0.450673	1.90739e-05	0.268141	0.083	0.118
CD8T-C4	PLCG1	0.450445	1.12851e-11	1.58647e-07	0.11	0.178
CD8T-C4	SLC4A7	0.449611	4.55047e-05	0.639706	0.116	0.161
CD8T-C4	VMP1	0.448748	6.15442e-13	8.65188e-09	0.148	0.238
CD8T-C4	SETD2	0.448665	5.15932e-11	7.25297e-07	0.112	0.178
CD8T-C4	TCOF1	0.448288	4.83222e-08	0.000679313	0.102	0.155
CD8T-C4	CHD4	0.448189	6.05472e-15	8.51173e-11	0.145	0.24
CD8T-C4	CNOT4	0.448122	4.52933e-06	0.0636734	0.11	0.157
CD8T-C4	FUT8	0.447665	3.96566e-12	5.57493e-08	0.124	0.199
CD8T-C4	SLC7A5	0.446866	7.61145e-19	1.07002e-14	0.16	0.273
CD8T-C4	ANKRD17	0.445846	1.11327e-07	0.00156504	0.089	0.136
CD8T-C4	NCKAP1L	0.444819	1.54159e-15	2.16717e-11	0.177	0.294
CD8T-C4	UHRF2	0.444033	7.33322e-09	0.00010309	0.105	0.162
CD8T-C4	HDAC7	0.443509	6.70743e-15	9.4293e-11	0.115	0.195
CD8T-C4	KRI1	0.44274	3.9842e-12	5.60098e-08	0.101	0.167
CD8T-C4	PDE4D	0.442716	2.61474e-14	3.6758e-10	0.165	0.267
CD8T-C4	GPR174	0.442688	4.76964e-10	6.70515e-06	0.159	0.244
CD8T-C4	PRDM2	0.442454	4.07658e-06	0.0573086	0.106	0.152
CD8T-C4	SCAF11	0.441734	1.14919e-16	1.61553e-12	0.22	0.366
CD8T-C4	CNOT6L	0.441164	4.81674e-12	6.77137e-08	0.199	0.31
CD8T-C4	USP36	0.440514	2.76594e-10	3.88836e-06	0.109	0.171
CD8T-C4	NUP98	0.440413	6.79678e-14	9.55491e-10	0.132	0.217
CD8T-C4	KDM5B	0.439554	6.11526e-08	0.000859684	0.112	0.168
CD8T-C4	ASXL2	0.438483	4.45889e-11	6.26831e-07	0.122	0.194
CD8T-C4	USF2	0.438293	6.5499e-09	9.20784e-05	0.105	0.162
CD8T-C4	ACSF3	0.437057	3.80302e-10	5.34629e-06	0.099	0.158
CD8T-C4	PHYKPL	0.436215	1.64197e-18	2.30829e-14	0.17	0.291
CD8T-C4	TAOK1	0.43583	0.00370921	1	0.094	0.122
CD8T-C4	FCRL3	0.434567	7.75933e-08	0.00109081	0.131	0.192
CD8T-C4	PTPRJ	0.434537	2.82957e-06	0.0397781	0.108	0.155
CD8T-C4	HECTD1	0.433835	7.57709e-09	0.000106519	0.141	0.214
CD8T-C4	EPB41	0.433058	4.32612e-07	0.00608166	0.152	0.22
CD8T-C4	PARP10	0.432288	1.27849e-13	1.7973e-09	0.124	0.205
CD8T-C4	PPP1R10	0.431692	7.36578e-11	1.03548e-06	0.121	0.191
CD8T-C4	TYK2	0.431586	1.13707e-08	0.000159849	0.08	0.127
CD8T-C4	CELF1	0.431209	2.11502e-09	2.97329e-05	0.126	0.193
CD8T-C4	ZFC3H1	0.430227	9.33591e-05	1	0.1	0.138
CD8T-C4	ARHGEF9	0.42921	0.000341121	1	0.087	0.119
CD8T-C4	DDX39B	0.428536	8.5533e-23	1.20242e-18	0.208	0.368
CD8T-C4	MVB12B	0.428468	1.24542e-06	0.0175081	0.092	0.136
CD8T-C4	TAPBP	0.427907	0.000445203	1	0.41	0.629
CD8T-C4	FGD3	0.426815	6.77655e-14	9.52648e-10	0.154	0.252
CD8T-C4	UNC13D	0.426815	1.90552e-10	2.67879e-06	0.103	0.164
CD8T-C4	TACC1	0.425923	2.52433e-19	3.54871e-15	0.141	0.248
CD8T-C4	EP400	0.425668	0.00017828	1	0.094	0.129
CD8T-C4	ARID1A	0.425094	2.5805e-11	3.62767e-07	0.111	0.179
CD8T-C4	BRWD1	0.424676	1.51163e-11	2.12505e-07	0.139	0.22
CD8T-C4	RUNX1	0.424525	4.46583e-05	0.627806	0.081	0.114
CD8T-C4	NUFIP2	0.424472	0.00100778	1	0.091	0.121
CD8T-C4	RNPC3	0.424294	0.00194259	1	0.076	0.101
CD8T-C4	SAMD9L	0.424133	1.16229e-10	1.63395e-06	0.116	0.184
CD8T-C4	SECISBP2	0.424051	1.38543e-12	1.94764e-08	0.136	0.22
CD8T-C4	B4GALT1	0.423854	3.36836e-07	0.00473525	0.143	0.209
CD8T-C4	GCC2	0.423739	3.17215e-12	4.45941e-08	0.247	0.388
CD8T-C4	CCR5	0.423726	2.62406e-05	0.368891	0.114	0.16
CD8T-C4	KDM2A	0.423459	3.55784e-13	5.00161e-09	0.134	0.218
CD8T-C4	SEL1L	0.423338	7.15025e-06	0.100518	0.101	0.145
CD8T-C4	HDAC10	0.421516	1.92411e-12	2.70492e-08	0.104	0.171
CD8T-C4	PBXIP1	0.421449	2.77283e-12	3.89804e-08	0.201	0.315
CD8T-C4	TAF1D	0.42078	1.41025e-20	1.98253e-16	0.257	0.442
CD8T-C4	ZEB2	0.420453	2.54736e-05	0.358108	0.09	0.127
CD8T-C4	TNKS2	0.419132	5.47762e-07	0.00770044	0.124	0.18
CD8T-C4	MED15	0.418856	1.59884e-18	2.24765e-14	0.159	0.272
CD8T-C4	SLC38A10	0.418543	6.90284e-10	9.70401e-06	0.109	0.171
CD8T-C4	CDK13	0.418058	0.000190693	1	0.085	0.117
CD8T-C4	NXF1	0.417634	3.8135e-06	0.0536102	0.071	0.105
CD8T-C4	CWC25	0.417628	4.15494e-15	5.84101e-11	0.122	0.207
CD8T-C4	CORO7	0.417217	1.18626e-18	1.66764e-14	0.148	0.256
CD8T-C4	USP8	0.417136	2.08578e-11	2.93219e-07	0.12	0.192
CD8T-C4	PRRC2A	0.416969	1.27218e-17	1.78843e-13	0.138	0.238
CD8T-C4	SLC38A2	0.416605	3.10809e-15	4.36935e-11	0.143	0.236
CD8T-C4	UPF2	0.414607	9.98184e-09	0.000140325	0.124	0.187
CD8T-C4	C6orf62	0.413911	1.27642e-05	0.179439	0.112	0.158
CD8T-C4	MKLN1	0.413693	7.85314e-07	0.0110399	0.09	0.134
CD8T-C4	ITCH	0.413251	7.41169e-05	1	0.092	0.129
CD8T-C4	SMARCC2	0.413023	9.57202e-14	1.34563e-09	0.141	0.231
CD8T-C4	DMTF1	0.412655	0.000469946	1	0.086	0.116
CD8T-C4	PARP4	0.41247	3.84727e-08	0.000540849	0.1	0.151
CD8T-C4	JAK1	0.412091	6.43904e-06	0.09052	0.375	0.576
CD8T-C4	RUNX2	0.412084	3.75348e-12	5.27664e-08	0.092	0.154
CD8T-C4	LRCH4	0.412063	2.02028e-07	0.00284011	0.087	0.131
CD8T-C4	NCOR1	0.411803	2.21724e-16	3.117e-12	0.314	0.531
CD8T-C4	ENTPD1	0.411389	1.40977e-12	1.98185e-08	0.111	0.18
CD8T-C4	NBPF26	0.411309	2.65726e-07	0.00373558	0.074	0.113
CD8T-C4	NFATC2IP	0.410571	1.27586e-14	1.7936e-10	0.098	0.169
CD8T-C4	TNFRSF1B	0.408504	1.09586e-17	1.54056e-13	0.252	0.419
CD8T-C4	RNF216	0.408109	1.55399e-07	0.0021846	0.103	0.153
CD8T-C4	SH3BP2	0.407949	4.51749e-13	6.35069e-09	0.086	0.148
CD8T-C4	TRRAP	0.407762	0.000363528	1	0.081	0.111
CD8T-C4	ZKSCAN1	0.407626	2.41009e-07	0.0033881	0.099	0.147
CD8T-C4	PRKDC	0.407584	1.10103e-13	1.54782e-09	0.151	0.244
CD8T-C4	MAPKAPK2	0.406955	2.55497e-09	3.59178e-05	0.088	0.14
CD8T-C4	MAP4K1	0.406935	1.0015e-23	1.40791e-19	0.241	0.426
CD8T-C4	GLG1	0.406387	2.82795e-17	3.97553e-13	0.188	0.314
CD8T-C4	EXOC4	0.406326	5.43007e-06	0.076336	0.088	0.128
CD8T-C4	BAZ2A	0.406098	1.53915e-12	2.16373e-08	0.134	0.216
CD8T-C4	USP28	0.405367	1.76703e-05	0.248408	0.072	0.104
CD8T-C4	CNOT1	0.404541	1.03167e-14	1.45033e-10	0.127	0.211
CD8T-C4	MAN2A1	0.40361	1.40124e-08	0.000196987	0.118	0.178
CD8T-C4	KTN1	0.403581	7.74091e-17	1.08822e-12	0.239	0.398
CD8T-C4	KDM6B	0.402478	0.000114698	1	0.075	0.105
CD8T-C4	CHD1	0.402409	2.99668e-16	4.21274e-12	0.15	0.251
CD8T-C4	STAT6	0.40239	1.9903e-09	2.79796e-05	0.099	0.155
CD8T-C4	TNIK	0.402032	2.94495e-08	0.000414001	0.092	0.141
CD8T-C4	SEL1L3	0.401659	1.68793e-08	0.000237289	0.076	0.12
CD8T-C4	ZMYND8	0.40158	0.000100921	1	0.072	0.101
CD8T-C4	FBXW11	0.401286	4.98595e-05	0.700924	0.087	0.123
CD8T-C4	HNRNPU	0.401104	2.02017e-07	0.00283996	0.373	0.585
CD8T-C4	PRPF8	0.400971	4.6789e-21	6.5776e-17	0.189	0.328
CD8T-C4	NFKBIZ	0.400769	1.2405e-08	0.000174389	0.12	0.18
CD8T-C4	CLK1	0.400732	3.13275e-13	4.40401e-09	0.226	0.358
CD8T-C4	SUPT6H	0.400295	1.76089e-13	2.47546e-09	0.111	0.184
CD8T-C4	AP1G1	0.40025	0.000190212	1	0.087	0.119
CD8T-C4	SLC7A6	0.400124	1.80724e-07	0.00254061	0.093	0.139
CD8T-C4	CHD6	0.398958	3.78523e-07	0.00532128	0.082	0.124
CD8T-C4	UBE4A	0.398382	2.05386e-07	0.00288732	0.092	0.138
CD8T-C4	SIPA1L1	0.398161	2.28495e-07	0.00321218	0.071	0.109
CD8T-C4	DIDO1	0.397552	1.13195e-07	0.00159129	0.102	0.153
CD8T-C4	NCOA3	0.39658	0.000337952	1	0.089	0.121
CD8T-C4	XPO1	0.395879	3.07986e-13	4.32966e-09	0.108	0.18
CD8T-C4	CHKB	0.394975	5.29006e-24	7.43677e-20	0.105	0.203
CD8T-C4	VPS13A	0.39487	8.30864e-06	0.116803	0.094	0.134
CD8T-C4	INPP4A	0.394706	1.31492e-05	0.184852	0.079	0.114
CD8T-C4	KLC1	0.394683	1.05368e-09	1.48126e-05	0.095	0.15
CD8T-C4	ROCK1	0.39467	3.47908e-21	4.89089e-17	0.243	0.421
CD8T-C4	FNBP1	0.3946	2.71841e-13	3.82153e-09	0.27	0.435
CD8T-C4	STIM2	0.394438	6.76285e-09	9.50722e-05	0.09	0.141
CD8T-C4	GBP5	0.394383	5.64507e-12	7.93584e-08	0.323	0.501
CD8T-C4	PARP1	0.394152	3.51228e-25	4.93757e-21	0.248	0.444
CD8T-C4	PHIP	0.391792	6.06596e-18	8.52753e-14	0.179	0.302
CD8T-C4	GSK3B	0.39144	6.02698e-13	8.47273e-09	0.112	0.184
CD8T-C4	XAF1	0.389688	3.30697e-19	4.64893e-15	0.117	0.209
CD8T-C4	GPATCH8	0.388761	7.10027e-16	9.98156e-12	0.129	0.218
CD8T-C4	CAMK2D	0.387875	1.17827e-08	0.000165641	0.086	0.134
CD8T-C4	PRKCB	0.387728	2.8559e-17	4.01483e-13	0.157	0.266
CD8T-C4	TBL1XR1	0.38686	1.02509e-08	0.000144108	0.107	0.163
CD8T-C4	TAP2	0.386345	3.27912e-24	4.60978e-20	0.21	0.373
CD8T-C4	DHX38	0.386242	5.7722e-07	0.00811456	0.075	0.113
CD8T-C4	RB1CC1	0.386115	1.8398e-12	2.58638e-08	0.108	0.177
CD8T-C4	SPG11	0.38609	1.23715e-05	0.173919	0.088	0.126
CD8T-C4	AP3D1	0.385877	6.88455e-16	9.6783e-12	0.092	0.164
CD8T-C4	ZBTB38	0.385239	2.76409e-16	3.88576e-12	0.267	0.44
CD8T-C4	IKBKB	0.384897	6.53212e-08	0.000918285	0.076	0.118
CD8T-C4	SP140	0.384878	8.32086e-30	1.16975e-25	0.176	0.332
CD8T-C4	CNTRL	0.384865	1.69137e-21	2.37773e-17	0.134	0.242
CD8T-C4	ATXN2L	0.384595	2.35117e-16	3.30527e-12	0.133	0.226
CD8T-C4	ECHDC2	0.383927	3.6048e-12	5.06763e-08	0.11	0.179
CD8T-C4	PIK3R5	0.383705	1.04477e-14	1.46874e-10	0.116	0.195
CD8T-C4	NFKB2	0.383557	1.34744e-18	1.89423e-14	0.111	0.198
CD8T-C4	RASA2	0.382137	3.63581e-18	5.11122e-14	0.172	0.291
CD8T-C4	TMEM165	0.381923	5.61454e-22	7.89292e-18	0.146	0.265
CD8T-C4	PIK3AP1	0.381574	3.20412e-05	0.450435	0.074	0.106
CD8T-C4	SFMBT2	0.381313	2.47352e-06	0.0347728	0.085	0.124
CD8T-C4	PDE4B	0.381168	6.87557e-16	9.66568e-12	0.146	0.243
CD8T-C4	KAT6B	0.381104	2.23448e-11	3.14123e-07	0.098	0.159
CD8T-C4	BCL2A1	0.380618	4.22375e-08	0.000593775	0.083	0.128
CD8T-C4	DNAJB14	0.380476	7.23106e-16	1.01654e-11	0.16	0.266
CD8T-C4	SF3B1	0.380274	1.2505e-11	1.75795e-07	0.334	0.537
CD8T-C4	SUCO	0.380121	3.56853e-06	0.0501663	0.079	0.116
CD8T-C4	PATL2	0.379978	9.5222e-06	0.133863	0.096	0.137
CD8T-C4	TRPM7	0.379416	2.4111e-05	0.338953	0.085	0.12
CD8T-C4	SMC1A	0.378781	3.78864e-24	5.32607e-20	0.12	0.228
CD8T-C4	ARFGEF1	0.3785	0.000408885	1	0.082	0.112
CD8T-C4	RASGRP1	0.378455	6.16188e-15	8.66237e-11	0.144	0.238
CD8T-C4	ITSN2	0.378168	3.672e-20	5.1621e-16	0.188	0.324
CD8T-C4	UBR5	0.378129	9.63474e-08	0.00135445	0.079	0.122
CD8T-C4	POLR2B	0.377778	5.68887e-16	7.99741e-12	0.13	0.22
CD8T-C4	ASXL1	0.376761	4.83916e-19	6.80289e-15	0.143	0.25
CD8T-C4	CYTH1	0.376443	6.61427e-17	9.29835e-13	0.166	0.277
CD8T-C4	SENP6	0.375962	4.67976e-14	6.57881e-10	0.119	0.198
CD8T-C4	VPS36	0.375453	1.4324e-21	2.01367e-17	0.131	0.238
CD8T-C4	JUN	0.375413	9.16574e-09	0.000128852	0.484	0.687
CD8T-C4	OSBPL3	0.375311	2.73111e-07	0.00383939	0.068	0.105
CD8T-C4	TLK1	0.374549	2.18516e-13	3.0719e-09	0.133	0.216
CD8T-C4	FOXP1	0.374121	1.18966e-10	1.67243e-06	0.152	0.231
CD8T-C4	POLK	0.374064	1.1496e-05	0.161611	0.068	0.1
CD8T-C4	CCDC141	0.373704	3.60636e-05	0.506983	0.077	0.11
CD8T-C4	GLS	0.373669	1.61298e-12	2.26752e-08	0.095	0.158
CD8T-C4	JARID2	0.373446	1.56025e-08	0.000219339	0.09	0.139
CD8T-C4	FBXO44	0.373318	2.89374e-08	0.000406802	0.09	0.138
CD8T-C4	TBRG1	0.373265	6.77908e-21	9.53003e-17	0.232	0.402
CD8T-C4	PCF11	0.373216	6.72577e-11	9.45509e-07	0.095	0.154
CD8T-C4	SLC2A3	0.373113	2.92994e-22	4.11892e-18	0.23	0.393
CD8T-C4	IL17RA	0.372583	3.33119e-09	4.68298e-05	0.087	0.137
CD8T-C4	PHACTR4	0.372247	3.09278e-08	0.000434783	0.076	0.118
CD8T-C4	TSPYL2	0.371706	1.37417e-17	1.9318e-13	0.161	0.264
CD8T-C4	ZNF431	0.371607	9.3661e-06	0.131669	0.072	0.105
CD8T-C4	ACTN4	0.371556	3.92448e-22	5.51703e-18	0.255	0.444
CD8T-C4	RNF166	0.371117	1.20338e-22	1.69171e-18	0.149	0.268
CD8T-C4	ETNK1	0.371011	1.85541e-17	2.60834e-13	0.158	0.267
CD8T-C4	ZNF106	0.370581	1.47201e-14	2.06935e-10	0.112	0.189
CD8T-C4	BTG2	0.370487	7.86309e-12	1.10539e-07	0.189	0.288
CD8T-C4	TNRC6A	0.370423	5.69069e-08	0.000799997	0.073	0.114
CD8T-C4	CCNT1	0.370278	2.87656e-12	4.04387e-08	0.088	0.147
CD8T-C4	CTCF	0.370147	1.03858e-14	1.46004e-10	0.098	0.169
CD8T-C4	MAP4	0.370071	1.6616e-21	2.33587e-17	0.13	0.235
CD8T-C4	ZNF791	0.369975	1.38042e-06	0.0194059	0.081	0.12
CD8T-C4	ACAP2	0.369738	5.62408e-21	7.90633e-17	0.164	0.289
CD8T-C4	COG4	0.369664	7.20406e-09	0.000101275	0.078	0.124
CD8T-C4	PPP1R12A	0.369382	2.62747e-20	3.6937e-16	0.259	0.444
CD8T-C4	LPIN2	0.368771	1.67933e-14	2.3608e-10	0.12	0.201
CD8T-C4	MYO1G	0.368687	1.77272e-27	2.49209e-23	0.181	0.333
CD8T-C4	SP140L	0.368271	1.28462e-20	1.80592e-16	0.108	0.2
CD8T-C4	SP110	0.368046	2.76702e-25	3.88987e-21	0.221	0.393
CD8T-C4	THOC2	0.367821	1.51396e-18	2.12832e-14	0.141	0.245
CD8T-C4	DPYD	0.365435	2.5554e-07	0.00359238	0.094	0.14
CD8T-C4	KDM4C	0.365084	5.82361e-07	0.00818683	0.082	0.123
CD8T-C4	INTS6	0.364253	1.63697e-05	0.230125	0.077	0.11
CD8T-C4	CLSTN1	0.363519	2.12099e-07	0.00298169	0.089	0.134
CD8T-C4	ATP13A1	0.36336	7.94754e-08	0.00111727	0.083	0.127
CD8T-C4	DENND1B	0.362941	7.81742e-10	1.09897e-05	0.09	0.144
CD8T-C4	CIAO1	0.362719	5.24413e-35	7.3722e-31	0.164	0.324
CD8T-C4	UVRAG	0.362577	4.3481e-08	0.000611256	0.083	0.128
CD8T-C4	SYTL1	0.362416	1.67493e-22	2.35461e-18	0.137	0.249
CD8T-C4	TRABD	0.362261	5.64398e-31	7.93431e-27	0.201	0.376
CD8T-C4	BCLAF1	0.362217	1.25357e-19	1.76226e-15	0.225	0.383
CD8T-C4	ARID2	0.361984	4.83311e-06	0.0679438	0.079	0.115
CD8T-C4	WAC	0.361914	4.52576e-19	6.36231e-15	0.133	0.234
CD8T-C4	DCAF5	0.361236	4.1089e-11	5.77629e-07	0.101	0.163
CD8T-C4	CAND1	0.361226	1.68038e-15	2.36228e-11	0.122	0.206
CD8T-C4	NCOA1	0.360577	1.03796e-11	1.45917e-07	0.111	0.179
CD8T-C4	PRKD2	0.359113	5.9207e-12	8.32332e-08	0.105	0.171
CD8T-C4	MCM3AP	0.358908	4.44858e-13	6.25381e-09	0.083	0.143
CD8T-C4	ERN1	0.358709	1.01149e-06	0.0142195	0.111	0.16
CD8T-C4	MICAL1	0.35868	3.56663e-10	5.01397e-06	0.071	0.118
CD8T-C4	TRPC4AP	0.358534	5.69361e-14	8.00408e-10	0.114	0.191
CD8T-C4	MBTPS1	0.357789	2.96989e-05	0.417507	0.088	0.124
CD8T-C4	ERCC5	0.357452	9.80745e-13	1.37873e-08	0.12	0.195
CD8T-C4	CLSTN3	0.35709	2.65595e-12	3.73373e-08	0.101	0.166
CD8T-C4	KDM2B	0.356322	2.37529e-07	0.00333919	0.079	0.12
CD8T-C4	GRB2	0.356223	2.75053e-27	3.8667e-23	0.23	0.417
CD8T-C4	PAFAH1B1	0.355395	1.74267e-26	2.44985e-22	0.177	0.326
CD8T-C4	CHD9	0.35505	1.7505e-11	2.46086e-07	0.092	0.151
CD8T-C4	SUPT5H	0.3549	2.8448e-20	3.99922e-16	0.132	0.237
CD8T-C4	SEC61A1	0.354606	6.47895e-21	9.1081e-17	0.13	0.235
CD8T-C4	MTSS1	0.354603	2.65157e-15	3.72758e-11	0.085	0.151
CD8T-C4	HCFC1	0.354595	8.55476e-10	1.20263e-05	0.078	0.126
CD8T-C4	ITPRIP	0.354013	6.94891e-14	9.76877e-10	0.081	0.141
CD8T-C4	TPR	0.353903	1.74274e-24	2.44995e-20	0.257	0.453
CD8T-C4	TRPS1	0.353203	6.5097e-07	0.00915133	0.081	0.12
CD8T-C4	PIK3CD	0.352958	2.67894e-15	3.76606e-11	0.131	0.218
CD8T-C4	OTULIN	0.352677	1.79898e-12	2.529e-08	0.089	0.149
CD8T-C4	ACADVL	0.352555	1.6687e-28	2.34586e-24	0.194	0.36
CD8T-C4	LUC7L	0.35255	1.41377e-08	0.000198748	0.083	0.13
CD8T-C4	ACTR2	0.351999	1.85868e-21	2.61293e-17	0.274	0.476
CD8T-C4	SMG5	0.351755	2.43895e-07	0.00342868	0.067	0.104
CD8T-C4	ABCC1	0.35156	2.9815e-06	0.0419139	0.074	0.11
CD8T-C4	FAM13B	0.351369	8.92281e-12	1.25437e-07	0.098	0.161
CD8T-C4	CEP250	0.350743	7.12213e-08	0.00100123	0.067	0.106
CD8T-C4	MSI2	0.350656	7.62448e-13	1.07185e-08	0.099	0.164
CD8T-C4	KIF13B	0.350422	2.70272e-08	0.000379949	0.074	0.117
CD8T-C4	SMC5	0.350272	1.6208e-15	2.27852e-11	0.103	0.178
CD8T-C4	SMC6	0.35015	1.07294e-08	0.000150834	0.081	0.127
CD8T-C4	EDEM3	0.349942	1.83443e-08	0.000257884	0.082	0.128
CD8T-C4	TBC1D5	0.349622	1.29866e-15	1.82565e-11	0.104	0.18
CD8T-C4	HDLBP	0.349459	1.11198e-20	1.56322e-16	0.107	0.198
CD8T-C4	ZNF821	0.349295	1.60589e-07	0.00225756	0.072	0.111
CD8T-C4	STT3B	0.349266	2.00297e-09	2.81577e-05	0.124	0.19
CD8T-C4	CD6	0.348708	2.19464e-13	3.08523e-09	0.34	0.547
CD8T-C4	AP3B1	0.348649	8.65738e-14	1.21705e-09	0.098	0.167
CD8T-C4	HERC4	0.348579	2.65896e-09	3.73796e-05	0.085	0.134
CD8T-C4	SP100	0.348209	4.85197e-23	6.8209e-19	0.341	0.599
CD8T-C4	SPTBN1	0.348023	7.60425e-09	0.000106901	0.102	0.156
CD8T-C4	NGLY1	0.347524	1.58052e-14	2.22189e-10	0.092	0.16
CD8T-C4	IRF3	0.347522	3.36126e-28	4.72526e-24	0.162	0.305
CD8T-C4	ADCY7	0.34642	3.14906e-06	0.0442695	0.07	0.104
CD8T-C4	CENPC	0.346308	1.32924e-17	1.86865e-13	0.109	0.193
CD8T-C4	GGA1	0.345999	5.83525e-16	8.20319e-12	0.088	0.158
CD8T-C4	TRIM28	0.345615	4.24384e-18	5.96599e-14	0.086	0.161
CD8T-C4	STAT4	0.345207	1.0949e-18	1.53921e-14	0.122	0.216
CD8T-C4	AP1G2	0.343368	3.97991e-24	5.59496e-20	0.109	0.209
CD8T-C4	ZNF276	0.342971	3.27137e-07	0.00459889	0.075	0.114
CD8T-C4	BRD9	0.342519	7.71162e-12	1.0841e-07	0.073	0.124
CD8T-C4	SLAMF6	0.34228	5.04697e-19	7.09503e-15	0.151	0.26
CD8T-C4	PUM1	0.341776	2.68603e-13	3.77603e-09	0.1	0.168
CD8T-C4	PUM2	0.341524	1.01434e-12	1.42597e-08	0.107	0.175
CD8T-C4	PDCD6IP	0.341261	9.81684e-19	1.38005e-14	0.131	0.229
CD8T-C4	GRIPAP1	0.34108	9.11938e-13	1.282e-08	0.08	0.138
CD8T-C4	SRSF7	0.341033	5.84035e-07	0.00821036	0.465	0.706
CD8T-C4	NPEPPS	0.340839	2.50358e-18	3.51953e-14	0.11	0.198
CD8T-C4	TIA1	0.340698	1.69529e-15	2.38324e-11	0.109	0.187
CD8T-C4	FAM133B	0.339975	2.2875e-19	3.21576e-15	0.139	0.244
CD8T-C4	BTN3A2	0.33963	8.79165e-20	1.23593e-15	0.288	0.489
CD8T-C4	ZBTB20	0.339613	7.87241e-07	0.011067	0.089	0.131
CD8T-C4	IRF7	0.339568	2.6984e-25	3.79341e-21	0.146	0.27
CD8T-C4	GATAD2B	0.338976	3.66639e-09	5.15422e-05	0.08	0.127
CD8T-C4	ANKZF1	0.338645	1.62941e-09	2.29063e-05	0.091	0.144
CD8T-C4	THEMIS	0.33764	1.0466e-18	1.47131e-14	0.187	0.315
CD8T-C4	ADAM8	0.337616	1.10107e-16	1.54788e-12	0.112	0.194
CD8T-C4	SLC25A45	0.336857	3.58854e-05	0.504477	0.075	0.106
CD8T-C4	PPWD1	0.336839	1.7774e-12	2.49867e-08	0.104	0.171
CD8T-C4	SREBF2	0.336579	2.91723e-10	4.10105e-06	0.071	0.117
CD8T-C4	RFTN1	0.336478	2.42548e-28	3.40974e-24	0.155	0.294
CD8T-C4	ZC3H18	0.336211	1.41347e-14	1.98706e-10	0.077	0.139
CD8T-C4	SF3B3	0.335767	9.42224e-19	1.32458e-14	0.108	0.195
CD8T-C4	TP53INP1	0.335728	3.03773e-06	0.0427045	0.078	0.114
CD8T-C4	RBM26	0.335671	4.44513e-08	0.000624896	0.077	0.12
CD8T-C4	SENP7	0.335666	3.26546e-06	0.0459059	0.087	0.126
CD8T-C4	CNST	0.335359	1.14368e-12	1.60779e-08	0.092	0.154
CD8T-C4	JUND	0.335005	1.04871e-20	1.47428e-16	0.164	0.282
CD8T-C4	LY75	0.334325	6.32751e-06	0.0889522	0.071	0.104
CD8T-C4	ARIH1	0.333908	1.43046e-08	0.000201094	0.079	0.123
CD8T-C4	MDM2	0.332862	6.92708e-12	9.73808e-08	0.081	0.136
CD8T-C4	MOB3A	0.332753	6.1815e-15	8.68995e-11	0.097	0.168
CD8T-C4	XPC	0.332713	2.45037e-14	3.44473e-10	0.102	0.174
CD8T-C4	ADD1	0.332672	5.9481e-20	8.36184e-16	0.109	0.199
[truncated: 3,884 more rows]

## Sheet: Table S5
Table S5: Univariable Cox regression analysis of cluster markre genes in NCICCR cohort, related to Figure 3.
Gene	Coefficients	HR(95% CI)	p.value
GYG1	0.637	1.891(1.369-2.613)	0.000
TCF7	-0.338	0.713(0.612-0.831)	0.000
LTB	-0.220	0.802(0.711-0.906)	0.000
APBA2	-0.514	0.598(0.462-0.774)	0.000
ABLIM1	-0.256	0.774(0.674-0.888)	0.000
RELB	-0.426	0.653(0.521-0.820)	0.000
CCL3	0.302	1.353(1.151-1.590)	0.000
FGFR1	-0.333	0.717(0.603-0.852)	0.000
CD69	0.222	1.249(1.092-1.429)	0.001
CCND3	-0.421	0.656(0.514-0.839)	0.001
LY9	-0.309	0.734(0.614-0.878)	0.001
PASK	-0.333	0.717(0.587-0.876)	0.001
TNFRSF9	-0.312	0.732(0.604-0.886)	0.001
CD70	0.216	1.241(1.095-1.407)	0.001
HOPX	-0.209	0.811(0.716-0.920)	0.001
NR3C1	-0.461	0.631(0.481-0.826)	0.001
ACTN1	-0.272	0.762(0.640-0.906)	0.002
LDLRAP1	-0.309	0.734(0.602-0.896)	0.002
TNFRSF18	-0.240	0.787(0.677-0.915)	0.002
TNFRSF4	-0.265	0.767(0.649-0.907)	0.002
FABP5	0.357	1.430(1.146-1.783)	0.002
SPTAN1	-0.256	0.774(0.656-0.913)	0.002
FAM53B	-0.258	0.773(0.655-0.912)	0.002
CARHSP1	-0.553	0.575(0.406-0.814)	0.002
LMO7	-0.298	0.742(0.614-0.897)	0.002
RHBDD2	-0.412	0.662(0.502-0.873)	0.003
BEX2	-0.175	0.839(0.747-0.943)	0.003
GYPC	-0.412	0.662(0.499-0.879)	0.004
RABGAP1L	-0.390	0.677(0.521-0.880)	0.004
ITPR1	-0.366	0.693(0.540-0.891)	0.004
SNRPG	0.313	1.368(1.106-1.691)	0.004
COTL1	-0.339	0.713(0.564-0.900)	0.004
TMEM204	-0.283	0.754(0.618-0.920)	0.005
IDH2	-0.315	0.730(0.586-0.909)	0.005
IER2	-0.300	0.741(0.598-0.918)	0.006
TRERF1	-0.302	0.739(0.595-0.918)	0.006
HLA-DQA1	-0.250	0.779(0.651-0.931)	0.006
ATXN1	-0.374	0.688(0.524-0.903)	0.007
DNMT1	-0.224	0.799(0.679-0.940)	0.007
MACF1	-0.285	0.752(0.609-0.928)	0.008
USP34	-0.234	0.791(0.665-0.942)	0.008
VIPR2	-1.118	0.327(0.144-0.745)	0.008
EEF1B2	0.302	1.353(1.079-1.696)	0.009
BPTF	-0.254	0.776(0.641-0.939)	0.009
RANBP2	-0.285	0.752(0.608-0.930)	0.009
RFC2	-0.411	0.663(0.488-0.901)	0.009
SYNGR1	-0.263	0.769(0.631-0.937)	0.009
GEM	-0.293	0.746(0.599-0.929)	0.009
FLNA	-0.173	0.841(0.737-0.960)	0.010
NME1	0.315	1.370(1.078-1.742)	0.010
CBX5	-0.262	0.769(0.630-0.940)	0.010
ARHGAP19	-0.349	0.705(0.540-0.921)	0.010
GMDS	-0.219	0.803(0.679-0.951)	0.011
PDCD5	0.403	1.497(1.097-2.043)	0.011
MS4A6A	0.201	1.223(1.047-1.428)	0.011
TIMP1	-0.200	0.819(0.701-0.956)	0.012
PRMT2	-0.412	0.663(0.480-0.914)	0.012
LRBA	-0.340	0.712(0.547-0.927)	0.012
CHAF1A	-0.245	0.783(0.646-0.949)	0.012
TNFSF9	0.212	1.236(1.045-1.462)	0.013
ADAR	-0.289	0.749(0.597-0.940)	0.013
BPGM	0.332	1.394(1.073-1.812)	0.013
FXYD2	0.459	1.582(1.096-2.283)	0.014
GZMB	0.129	1.138(1.027-1.261)	0.014
TXN	0.280	1.323(1.058-1.653)	0.014
SFI1	-0.304	0.738(0.578-0.942)	0.015
RALY	-0.452	0.636(0.440-0.920)	0.016
FCGR3A	0.114	1.121(1.022-1.230)	0.016
MYADM	-0.198	0.820(0.698-0.964)	0.016
LMNB1	-0.214	0.807(0.676-0.963)	0.017
CALM3	-0.350	0.704(0.529-0.939)	0.017
PSIP1	-0.286	0.752(0.595-0.950)	0.017
PMAIP1	0.176	1.192(1.033-1.377)	0.017
BHLHE40	-0.201	0.818(0.692-0.966)	0.018
DDX6	-0.347	0.707(0.530-0.942)	0.018
ABCA2	-0.238	0.788(0.647-0.960)	0.018
TRIM56	-0.216	0.806(0.673-0.964)	0.018
ICOS	-0.180	0.836(0.721-0.969)	0.018
CHD3	-0.184	0.832(0.713-0.970)	0.019
CDK2AP2	-0.320	0.726(0.556-0.948)	0.019
HMGN1	-0.329	0.720(0.546-0.948)	0.019
CYCS	0.311	1.365(1.052-1.769)	0.019
JMJD6	-0.446	0.640(0.440-0.933)	0.020
FBXO32	-0.250	0.779(0.631-0.961)	0.020
TMIGD2	-0.223	0.800(0.661-0.967)	0.021
ADTRP	0.168	1.183(1.025-1.365)	0.021
NUMA1	-0.196	0.822(0.695-0.971)	0.021
STK10	-0.223	0.800(0.661-0.968)	0.022
LMNB2	-0.196	0.822(0.695-0.973)	0.022
TPX2	-0.232	0.793(0.649-0.970)	0.024
SNRPD3	-0.281	0.755(0.591-0.964)	0.024
NCR3	-0.175	0.839(0.721-0.977)	0.024
HMCES	-0.145	0.865(0.762-0.981)	0.024
CD74	-0.237	0.789(0.641-0.971)	0.025
TPT1	0.266	1.304(1.035-1.645)	0.025
EEF2	-0.222	0.801(0.660-0.972)	0.025
ACAP1	-0.258	0.772(0.617-0.968)	0.025
PPIA	0.378	1.459(1.049-2.029)	0.025
MT1E	0.140	1.150(1.018-1.299)	0.025
HSPE1	0.228	1.257(1.029-1.535)	0.025
TNRC6B	-0.311	0.733(0.557-0.964)	0.026
CCDC88B	-0.199	0.819(0.688-0.976)	0.026
SLC16A3	-0.205	0.814(0.679-0.976)	0.026
TXK	-0.276	0.759(0.595-0.968)	0.027
SIPA1	-0.218	0.804(0.663-0.976)	0.027
CD248	-0.149	0.862(0.755-0.984)	0.028
HLA-DQB1	-0.165	0.848(0.732-0.983)	0.029
PTGER2	0.200	1.222(1.021-1.463)	0.029
FAM3C	-0.228	0.796(0.648-0.977)	0.029
BIRC3	-0.206	0.814(0.677-0.979)	0.029
DUSP5	0.152	1.164(1.015-1.334)	0.030
ALOX5AP	-0.206	0.814(0.674-0.982)	0.031
ITGA6	-0.268	0.765(0.600-0.976)	0.031
TLN1	-0.168	0.846(0.725-0.986)	0.032
NCAPD2	-0.211	0.810(0.668-0.981)	0.032
ATF3	0.181	1.199(1.016-1.415)	0.032
IL7R	-0.158	0.854(0.739-0.987)	0.033
MLLT6	-0.201	0.818(0.679-0.984)	0.033
MYC	0.196	1.216(1.013-1.460)	0.036
MAP1LC3A	-0.248	0.781(0.619-0.984)	0.036
SLFN5	-0.203	0.816(0.674-0.987)	0.036
USP15	0.351	1.420(1.022-1.974)	0.037
NUCKS1	-0.305	0.737(0.553-0.982)	0.037
CCL4	0.170	1.186(1.010-1.392)	0.038
PLCG2	-0.210	0.811(0.664-0.990)	0.039
ABHD17A	-0.301	0.740(0.555-0.986)	0.040
CMC1	0.250	1.284(1.010-1.632)	0.041
RNF19A	-0.245	0.783(0.618-0.991)	0.042
BIN2	-0.226	0.798(0.641-0.993)	0.043
GSTP1	-0.221	0.801(0.646-0.994)	0.044
SOX4	-0.173	0.841(0.711-0.996)	0.045
CDK2	-0.307	0.735(0.544-0.994)	0.045
SORL1	-0.142	0.868(0.755-0.997)	0.046
GZMH	0.118	1.125(1.001-1.263)	0.047
PTPRC	-0.229	0.795(0.635-0.997)	0.047
RSF1	-0.274	0.761(0.581-0.996)	0.047
GON4L	-0.232	0.793(0.630-0.997)	0.047
KAT6A	-0.246	0.782(0.613-0.997)	0.047
VDAC3	0.363	1.438(1.004-2.059)	0.047
CLIC3	-0.169	0.845(0.715-0.998)	0.047
TOB1	-0.286	0.751(0.566-0.997)	0.048
SESN3	-0.175	0.840(0.706-0.999)	0.048
CLSPN	-0.206	0.813(0.662-0.999)	0.049
DUSP4	-0.191	0.826(0.682-1.001)	0.051
NSD1	-0.205	0.815(0.663-1.001)	0.051
PMF1	-0.376	0.686(0.470-1.002)	0.051
LAT2	-0.182	0.834(0.695-1.000)	0.051
PTP4A2	-0.349	0.705(0.496-1.002)	0.051
TRAF5	-0.224	0.799(0.638-1.002)	0.052
CYTIP	-0.178	0.837(0.698-1.002)	0.053
ANP32B	-0.280	0.756(0.569-1.003)	0.053
NRM	-0.227	0.797(0.633-1.003)	0.053
THADA	-0.332	0.718(0.513-1.005)	0.053
HLA-DPB1	-0.213	0.808(0.651-1.003)	0.054
NSF	-0.286	0.751(0.562-1.005)	0.054
RASAL3	-0.187	0.830(0.686-1.003)	0.054
RSL1D1	0.380	1.462(0.993-2.153)	0.055
ERH	0.286	1.331(0.993-1.783)	0.055
TSPYL4	-0.251	0.778(0.602-1.006)	0.055
OIP5	0.233	1.262(0.994-1.604)	0.056
SH3YL1	-0.308	0.735(0.535-1.009)	0.057
SON	-0.234	0.791(0.622-1.007)	0.057
GAPDH	-0.256	0.774(0.595-1.008)	0.057
CSF1	-0.153	0.858(0.733-1.005)	0.058
FLT3LG	-0.695	0.499(0.243-1.026)	0.059
ILF3	-0.219	0.803(0.640-1.009)	0.059
HLA-DRB1	-0.188	0.829(0.681-1.009)	0.061
PTMS	-0.195	0.823(0.671-1.010)	0.062
LDHB	0.169	1.184(0.990-1.416)	0.064
MYCBP2	-0.216	0.806(0.642-1.013)	0.064
UHRF1	-0.168	0.846(0.708-1.010)	0.064
MTHFD2	0.221	1.247(0.987-1.576)	0.064
SQSTM1	-0.219	0.803(0.637-1.013)	0.064
ASF1B	-0.200	0.819(0.662-1.013)	0.065
HIRIP3	-0.249	0.780(0.599-1.016)	0.065
ZNF331	-0.312	0.732(0.525-1.020)	0.066
NPM1	0.250	1.284(0.983-1.678)	0.067
COX5A	0.300	1.350(0.978-1.863)	0.068
TGOLN2	-0.201	0.818(0.659-1.016)	0.069
TPI1	-0.278	0.758(0.562-1.022)	0.069
TMEM123	-0.188	0.828(0.676-1.015)	0.070
RBM33	-0.249	0.780(0.596-1.021)	0.070
CENPM	-0.202	0.817(0.657-1.017)	0.070
SAC3D1	-0.245	0.783(0.601-1.021)	0.070
FKBP4	0.223	1.250(0.982-1.592)	0.070
MBNL2	-0.242	0.785(0.605-1.020)	0.070
PABPC1	-0.215	0.807(0.638-1.019)	0.071
GGH	0.225	1.252(0.981-1.598)	0.071
CORO1A	-0.231	0.794(0.618-1.020)	0.071
GLUL	0.179	1.195(0.985-1.452)	0.071
SERPINH1	-0.156	0.856(0.722-1.014)	0.072
ZDHHC12	-0.279	0.757(0.557-1.027)	0.074
COX6A1	0.213	1.238(0.979-1.564)	0.074
AQP3	0.121	1.129(0.988-1.290)	0.076
YWHAH	-0.313	0.731(0.518-1.034)	0.076
RBBP8	0.181	1.198(0.981-1.463)	0.076
C1orf162	0.182	1.199(0.980-1.467)	0.077
SMC1A	-0.175	0.839(0.691-1.019)	0.077
FUT7	-0.145	0.865(0.737-1.016)	0.077
ATF7IP	-0.212	0.809(0.639-1.024)	0.078
RILPL2	0.252	1.287(0.971-1.706)	0.079
EGR2	-0.159	0.853(0.713-1.019)	0.080
ENO1	-0.234	0.791(0.608-1.029)	0.081
SNRPD1	0.239	1.271(0.971-1.663)	0.081
CREM	-0.187	0.829(0.672-1.024)	0.082
ITK	-0.141	0.868(0.741-1.018)	0.082
TIMELESS	-0.186	0.831(0.674-1.024)	0.082
SETD5	-0.201	0.818(0.651-1.026)	0.083
DUT	0.239	1.270(0.969-1.664)	0.083
TSHR	-0.471	0.624(0.367-1.063)	0.083
MKI67	-0.131	0.877(0.755-1.018)	0.084
SHMT2	-0.236	0.790(0.604-1.032)	0.084
NELL2	-0.144	0.866(0.735-1.020)	0.085
S100PBP	-0.293	0.746(0.534-1.041)	0.085
IL10	0.111	1.118(0.984-1.270)	0.086
GNAS	-0.213	0.808(0.632-1.032)	0.088
PSMB2	-0.362	0.696(0.459-1.056)	0.088
DGKZ	-0.183	0.832(0.673-1.029)	0.090
SYNE2	-0.178	0.837(0.681-1.028)	0.090
LIG1	-0.181	0.835(0.677-1.029)	0.090
PSME2	0.299	1.348(0.955-1.904)	0.090
IL2RB	-0.118	0.889(0.775-1.019)	0.091
JUND	-0.167	0.846(0.696-1.028)	0.093
KDM5A	-0.238	0.788(0.597-1.041)	0.094
MXD3	-0.202	0.817(0.645-1.037)	0.096
CENPW	0.213	1.238(0.961-1.594)	0.098
MCM3	-0.187	0.830(0.665-1.035)	0.098
BTG3	0.226	1.253(0.959-1.637)	0.098
NCAPG2	-0.174	0.840(0.684-1.033)	0.099
SARNP	-1.378	0.252(0.049-1.296)	0.099
NIN	-0.194	0.824(0.654-1.038)	0.100
INCENP	-0.143	0.867(0.731-1.028)	0.100
HERPUD1	-0.249	0.779(0.580-1.048)	0.100
PIK3AP1	-0.204	0.816(0.639-1.041)	0.102
HSPB1	-0.170	0.843(0.687-1.035)	0.103
NDFIP1	0.279	1.322(0.944-1.852)	0.104
CFL1	-0.261	0.771(0.561-1.058)	0.107
MT2A	0.113	1.120(0.976-1.285)	0.108
LSM4	-0.293	0.746(0.522-1.066)	0.108
SHCBP1	-0.175	0.839(0.678-1.039)	0.108
ITGA4	0.150	1.162(0.967-1.395)	0.109
HNRNPA3	-0.208	0.812(0.630-1.047)	0.109
HELZ	-0.218	0.804(0.614-1.052)	0.112
MGAT4A	-0.188	0.829(0.657-1.045)	0.113
ADD3	-0.180	0.836(0.669-1.043)	0.113
TNFSF4	0.171	1.186(0.961-1.464)	0.113
HUWE1	-0.144	0.866(0.724-1.035)	0.113
SYPL1	-0.163	0.849(0.693-1.041)	0.116
GGA2	-0.198	0.820(0.640-1.050)	0.116
NEMF	-0.182	0.834(0.665-1.046)	0.116
CENPF	-0.145	0.865(0.722-1.036)	0.116
CKS2	0.161	1.175(0.961-1.437)	0.117
BACH2	-0.107	0.899(0.786-1.028)	0.119
C21orf58	-0.150	0.860(0.712-1.039)	0.119
PKM	-0.201	0.818(0.635-1.054)	0.120
C17orf49	-0.424	0.654(0.383-1.117)	0.120
ZBED2	-0.105	0.901(0.789-1.028)	0.121
GOLGB1	-0.168	0.845(0.683-1.045)	0.121
CTSA	-0.183	0.833(0.661-1.049)	0.121
BATF	0.123	1.131(0.968-1.321)	0.122
NCF1	-0.122	0.885(0.757-1.034)	0.124
MCM5	-0.173	0.841(0.675-1.049)	0.124
MAD2L2	-0.256	0.774(0.558-1.073)	0.124
GADD45B	-0.167	0.846(0.684-1.047)	0.124
CCNF	-0.172	0.842(0.676-1.049)	0.125
HSPA4	-0.236	0.790(0.585-1.068)	0.125
TSPYL2	-0.163	0.849(0.689-1.047)	0.126
RORA	-0.219	0.804(0.607-1.064)	0.127
STMN3	-0.177	0.838(0.667-1.052)	0.128
RAD51AP1	0.172	1.188(0.951-1.484)	0.129
FAM111B	-0.137	0.872(0.730-1.041)	0.129
CAPG	-0.139	0.870(0.727-1.043)	0.132
CD82	-0.121	0.886(0.756-1.038)	0.134
WNK1	-0.141	0.868(0.721-1.046)	0.138
PPP6R2	-0.188	0.828(0.645-1.063)	0.139
IKZF1	-0.164	0.848(0.683-1.055)	0.139
MAD2L1	0.161	1.175(0.949-1.455)	0.139
DCTPP1	0.199	1.221(0.937-1.590)	0.139
FMNL1	-0.138	0.871(0.725-1.047)	0.142
BOD1L1	-0.168	0.845(0.676-1.058)	0.142
PFN1	-0.268	0.765(0.534-1.095)	0.143
ANXA2	0.215	1.240(0.930-1.655)	0.143
LAYN	-0.221	0.802(0.596-1.078)	0.143
FOXP1	0.145	1.156(0.952-1.405)	0.144
HSPA6	0.107	1.113(0.964-1.285)	0.144
EIF4B	-0.203	0.816(0.621-1.073)	0.145
TUBB	-0.184	0.832(0.649-1.066)	0.145
CDT1	-0.125	0.883(0.746-1.044)	0.145
PIK3IP1	-0.156	0.856(0.694-1.056)	0.146
LDLRAD4	-0.257	0.773(0.546-1.094)	0.147
SLA	0.125	1.134(0.956-1.344)	0.148
CDCA3	-0.186	0.831(0.646-1.069)	0.149
EIF3L	-0.164	0.849(0.679-1.061)	0.150
RBM6	-0.147	0.864(0.707-1.054)	0.150
GAK	-0.156	0.855(0.692-1.058)	0.150
PTGES3	0.236	1.266(0.918-1.746)	0.150
LEPROTL1	0.227	1.255(0.920-1.711)	0.151
KIFC1	-0.149	0.862(0.703-1.056)	0.151
PSMA2	-0.613	0.542(0.234-1.256)	0.153
SYNRG	-0.189	0.828(0.638-1.074)	0.154
SUGP2	-0.152	0.859(0.697-1.059)	0.154
ZRANB2	0.180	1.198(0.934-1.536)	0.155
CKAP5	-0.143	0.867(0.712-1.056)	0.155
ANXA5	0.243	1.276(0.911-1.786)	0.156
CAPN12	-0.254	0.776(0.546-1.103)	0.157
NR4A1	-0.121	0.886(0.750-1.047)	0.157
GZMM	-0.097	0.908(0.794-1.039)	0.160
ANLN	-0.160	0.852(0.682-1.065)	0.160
SNRPE	0.183	1.201(0.930-1.552)	0.160
ARPC1B	-0.259	0.772(0.537-1.109)	0.162
CD28	-0.109	0.897(0.771-1.044)	0.162
FOXM1	-0.126	0.882(0.739-1.053)	0.165
HLA-DPA1	-0.147	0.863(0.701-1.063)	0.166
HNRNPH1	-0.195	0.823(0.625-1.084)	0.166
ANKRD44	-0.177	0.838(0.652-1.076)	0.166
IKZF3	-0.124	0.884(0.741-1.053)	0.167
IFNG	0.085	1.089(0.965-1.229)	0.168
HMMR	0.145	1.157(0.941-1.422)	0.168
MAL	-0.093	0.911(0.798-1.040)	0.169
ITGA1	-0.183	0.832(0.641-1.081)	0.169
PRC1	-0.738	0.478(0.166-1.375)	0.171
ATRX	-0.155	0.856(0.685-1.071)	0.173
SKA3	0.177	1.194(0.925-1.541)	0.174
DCXR	0.247	1.280(0.897-1.827)	0.174
MCM7	-0.137	0.872(0.715-1.064)	0.177
LILRB1	0.115	1.122(0.948-1.328)	0.181
RASD1	0.101	1.107(0.954-1.284)	0.181
KIF4A	-0.141	0.869(0.707-1.068)	0.182
RFC4	0.190	1.209(0.914-1.599)	0.183
VCAM1	-0.135	0.873(0.715-1.067)	0.185
CTSD	-0.121	0.886(0.740-1.060)	0.185
TNFRSF1B	-0.110	0.896(0.760-1.055)	0.187
DNAJB6	-0.245	0.783(0.544-1.126)	0.187
ABCC1	-0.139	0.870(0.707-1.070)	0.187
RRM1	-0.162	0.851(0.669-1.082)	0.188
MARK3	-0.274	0.761(0.506-1.145)	0.189
SMC3	-0.145	0.865(0.696-1.075)	0.191
BCL3	-0.126	0.881(0.729-1.066)	0.193
KIR3DL1	-0.284	0.752(0.491-1.154)	0.193
FAM107B	-0.173	0.841(0.649-1.091)	0.193
NDFIP2	0.148	1.159(0.927-1.449)	0.195
HNRNPAB	-0.169	0.844(0.654-1.090)	0.195
ANP32E	-0.133	0.876(0.716-1.071)	0.197
CENPK	0.135	1.145(0.932-1.405)	0.197
PHF19	-0.169	0.845(0.653-1.093)	0.200
ZFP36L2	-0.104	0.902(0.769-1.057)	0.201
S100A4	0.122	1.130(0.937-1.364)	0.202
ST13	-0.257	0.773(0.521-1.148)	0.202
LSM5	0.144	1.155(0.924-1.444)	0.204
KNSTRN	0.205	1.228(0.893-1.688)	0.206
TXNDC17	0.174	1.190(0.908-1.561)	0.208
CDK12	-0.149	0.862(0.684-1.087)	0.209
RALGDS	-0.161	0.851(0.662-1.095)	0.209
JMJD1C	-0.145	0.865(0.690-1.085)	0.210
PRDX3	0.184	1.202(0.901-1.604)	0.212
IFI27L1	0.177	1.194(0.903-1.578)	0.214
APOBEC3B	-0.097	0.907(0.778-1.058)	0.215
TBCD	-0.155	0.856(0.669-1.095)	0.216
THOC3	-0.176	0.839(0.634-1.108)	0.216
DDIT4	-0.102	0.903(0.767-1.063)	0.219
ARID1B	-0.180	0.836(0.627-1.114)	0.221
NCAPD3	-0.147	0.863(0.682-1.093)	0.221
BAG3	-0.125	0.882(0.722-1.079)	0.222
EIF3E	0.175	1.192(0.898-1.581)	0.225
RBX1	0.174	1.190(0.898-1.579)	0.226
CDKN2C	-0.129	0.879(0.713-1.084)	0.228
JUNB	-0.124	0.883(0.722-1.082)	0.230
HNRNPA2B1	-0.151	0.860(0.672-1.101)	0.231
FEN1	-0.130	0.878(0.709-1.087)	0.232
HSPA1B	-0.087	0.917(0.796-1.057)	0.233
KIF11	-0.120	0.887(0.728-1.080)	0.234
COX8A	0.205	1.228(0.871-1.731)	0.242
CYTH4	-0.139	0.870(0.689-1.099)	0.244
DEPDC1B	0.140	1.150(0.909-1.454)	0.244
RCSD1	-0.129	0.879(0.708-1.092)	0.245
HLA-DRB5	-0.075	0.928(0.818-1.053)	0.246
PTPN7	-0.119	0.888(0.726-1.086)	0.247
PTPN22	0.118	1.125(0.919-1.377)	0.252
TK1	-0.121	0.886(0.721-1.091)	0.254
CACYBP	0.168	1.183(0.885-1.581)	0.256
EBP	0.172	1.188(0.881-1.603)	0.259
TCP1	0.189	1.208(0.870-1.677)	0.259
MAF	-0.100	0.905(0.761-1.077)	0.261
SRSF7	0.223	1.249(0.846-1.845)	0.263
CAMK4	0.089	1.093(0.934-1.280)	0.266
NUDC	-0.156	0.855(0.649-1.127)	0.268
AIF1	0.114	1.121(0.916-1.372)	0.269
HMOX1	0.116	1.123(0.914-1.379)	0.269
CD63	0.154	1.166(0.888-1.532)	0.269
KIF2C	-0.117	0.890(0.723-1.095)	0.270
SEC11C	0.118	1.125(0.912-1.389)	0.271
SSRP1	-0.139	0.870(0.679-1.115)	0.271
CTLA4	-0.077	0.926(0.807-1.062)	0.272
CFLAR	0.136	1.146(0.899-1.460)	0.272
CISH	-0.120	0.887(0.717-1.099)	0.273
CENPN	0.149	1.161(0.889-1.516)	0.273
KIR2DL1	-0.222	0.801(0.539-1.191)	0.273
YEATS4	0.124	1.132(0.906-1.413)	0.274
RAB27A	-0.132	0.876(0.691-1.111)	0.276
CREBZF	-0.130	0.878(0.694-1.111)	0.279
DTL	-0.125	0.882(0.703-1.108)	0.280
ERGIC1	-0.141	0.869(0.673-1.121)	0.280
ECT2	0.136	1.145(0.895-1.466)	0.281
TSC22D3	-0.106	0.900(0.742-1.091)	0.282
SNRPC	0.228	1.256(0.829-1.904)	0.282
GTSE1	-0.123	0.885(0.706-1.108)	0.285
RIN3	-0.097	0.908(0.760-1.084)	0.286
RAN	0.168	1.183(0.866-1.617)	0.291
BUB1	-0.129	0.879(0.692-1.118)	0.293
MCOLN2	0.102	1.107(0.915-1.340)	0.295
TCF19	-0.115	0.891(0.717-1.107)	0.296
WDR54	-0.167	0.846(0.619-1.157)	0.296
TPM4	-0.148	0.863(0.653-1.140)	0.298
VRK1	0.142	1.153(0.880-1.510)	0.301
PSMB3	0.186	1.205(0.847-1.714)	0.301
PIK3R6	-0.114	0.893(0.720-1.107)	0.301
STK4	-0.129	0.879(0.688-1.124)	0.304
SMC2	-0.115	0.892(0.717-1.109)	0.304
AP3S1	0.139	1.149(0.882-1.497)	0.304
LAIR2	-0.080	0.923(0.792-1.075)	0.305
PNN	-0.110	0.895(0.725-1.106)	0.305
UQCC2	0.140	1.151(0.880-1.504)	0.305
ARL6IP1	0.146	1.157(0.875-1.531)	0.306
SNX9	-0.114	0.892(0.717-1.110)	0.307
PLAC8	0.058	1.060(0.947-1.186)	0.310
PFDN5	0.139	1.149(0.879-1.502)	0.311
IGFLR1	0.134	1.143(0.881-1.483)	0.314
ANAPC11	0.163	1.177(0.857-1.616)	0.314
THEM4	-0.148	0.862(0.646-1.151)	0.315
FBXO5	0.139	1.149(0.876-1.506)	0.315
LSM3	0.169	1.184(0.851-1.648)	0.315
BARD1	-0.140	0.870(0.662-1.143)	0.316
RAD51	0.144	1.154(0.871-1.530)	0.318
UBA7	-0.103	0.902(0.736-1.105)	0.319
VIM	-0.110	0.896(0.722-1.112)	0.319
PKMYT1	-0.094	0.910(0.756-1.096)	0.320
SARAF	0.147	1.158(0.866-1.549)	0.321
LDHA	-0.130	0.878(0.677-1.139)	0.326
HSPD1	0.129	1.138(0.879-1.472)	0.327
SAE1	-0.133	0.876(0.671-1.143)	0.328
TTC14	0.103	1.108(0.901-1.363)	0.329
SNRNP25	0.125	1.134(0.879-1.462)	0.334
PREX1	-0.079	0.924(0.788-1.085)	0.335
PSMA7	0.184	1.202(0.826-1.750)	0.335
KIR2DL4	-0.116	0.890(0.703-1.128)	0.336
NAP1L4	-0.181	0.835(0.576-1.209)	0.339
CD55	0.121	1.128(0.880-1.446)	0.341
IL32	-0.092	0.912(0.754-1.103)	0.341
HMGB2	0.119	1.127(0.880-1.442)	0.343
FGR	0.082	1.086(0.916-1.288)	0.343
DUSP1	0.062	1.064(0.935-1.211)	0.345
ANXA2R	-0.108	0.898(0.717-1.123)	0.345
NDC80	0.118	1.126(0.880-1.439)	0.346
SRGN	0.102	1.108(0.895-1.372)	0.347
SPC24	-0.122	0.885(0.687-1.142)	0.348
TTF2	0.124	1.132(0.874-1.466)	0.348
LGALS1	-0.102	0.903(0.730-1.117)	0.348
NUCB2	-0.120	0.887(0.691-1.139)	0.348
TACC3	-0.106	0.900(0.721-1.122)	0.349
MATK	-0.099	0.906(0.737-1.114)	0.349
CCNL1	0.107	1.113(0.889-1.392)	0.350
KLRC4	0.161	1.175(0.836-1.650)	0.352
CHD2	-0.094	0.910(0.746-1.110)	0.353
AHCY	0.142	1.153(0.853-1.557)	0.354
CYC1	0.148	1.159(0.848-1.584)	0.354
TCIRG1	-0.091	0.913(0.753-1.107)	0.355
PPID	0.176	1.192(0.821-1.732)	0.356
ORC6	0.107	1.113(0.885-1.399)	0.359
TMEM259	-0.098	0.906(0.734-1.119)	0.360
UBE2C	0.105	1.111(0.887-1.391)	0.360
HSPH1	0.111	1.117(0.879-1.419)	0.364
DNAJB1	-0.128	0.880(0.666-1.162)	0.366
HSD17B7	0.169	1.184(0.819-1.711)	0.369
SLC5A3	-0.098	0.907(0.731-1.125)	0.372
UBE2T	0.101	1.106(0.886-1.379)	0.373
HLA-DRA	-0.093	0.912(0.743-1.119)	0.375
CD27	-0.066	0.936(0.808-1.084)	0.376
ESCO2	0.099	1.104(0.887-1.375)	0.376
FKBP5	-0.093	0.911(0.742-1.120)	0.377
CENPH	-0.115	0.891(0.690-1.151)	0.378
MZT1	0.091	1.095(0.894-1.342)	0.379
HDGF	-0.117	0.890(0.685-1.155)	0.380
TAF7	0.140	1.151(0.841-1.573)	0.380
AREG	0.071	1.074(0.916-1.260)	0.380
EIF2S3	-0.151	0.860(0.614-1.204)	0.381
TALDO1	-0.175	0.839(0.567-1.242)	0.381
XCL2	-0.063	0.939(0.815-1.082)	0.382
MCM2	-0.068	0.934(0.802-1.089)	0.382
CTSB	0.081	1.084(0.904-1.299)	0.383
HSPA1A	-0.070	0.932(0.796-1.091)	0.383
NKTR	-0.092	0.912(0.741-1.123)	0.386
MELK	0.103	1.108(0.878-1.398)	0.387
IQGAP1	-0.119	0.888(0.677-1.164)	0.388
ATM	-0.099	0.906(0.722-1.136)	0.390
TUBB4B	-0.115	0.891(0.685-1.159)	0.391
EIF4A1	-0.136	0.873(0.639-1.192)	0.391
RAPGEF6	-0.128	0.880(0.655-1.181)	0.393
CCR7	0.055	1.057(0.931-1.200)	0.394
NME2	-0.098	0.907(0.724-1.136)	0.394
AURKB	-0.100	0.905(0.718-1.140)	0.396
IRAK4	-0.148	0.862(0.612-1.216)	0.399
BANF1	0.175	1.191(0.793-1.788)	0.400
BIN1	-0.078	0.925(0.771-1.110)	0.403
TRABD2A	-0.121	0.886(0.668-1.176)	0.404
AKAP9	-0.106	0.899(0.701-1.154)	0.404
CDC45	0.100	1.105(0.874-1.396)	0.404
PLK1	-0.084	0.919(0.754-1.121)	0.406
DTYMK	0.116	1.123(0.853-1.478)	0.407
SPRY2	-0.099	0.906(0.717-1.144)	0.407
RNASEK	-0.130	0.878(0.644-1.196)	0.409
AP2S1	0.173	1.189(0.787-1.795)	0.410
MND1	-0.344	0.709(0.311-1.616)	0.413
NEIL3	0.102	1.107(0.867-1.414)	0.415
E2F1	-0.081	0.923(0.760-1.120)	0.415
UBC	-0.128	0.880(0.648-1.196)	0.415
NCAPH2	-0.134	0.874(0.632-1.209)	0.416
PNISR	-0.091	0.913(0.731-1.140)	0.421
KIF20B	-0.087	0.917(0.741-1.135)	0.425
CBX3	0.108	1.114(0.855-1.451)	0.425
TAGLN2	0.134	1.143(0.823-1.587)	0.425
DDX17	-0.114	0.892(0.673-1.182)	0.427
TTK	0.101	1.107(0.861-1.424)	0.429
FNBP4	-0.090	0.914(0.732-1.142)	0.430
PIM3	-0.098	0.907(0.711-1.156)	0.431
SNAP47	-0.131	0.877(0.633-1.216)	0.431
RBM25	-0.097	0.907(0.711-1.157)	0.433
TC2N	-0.063	0.939(0.801-1.100)	0.435
RGCC	-0.071	0.932(0.780-1.113)	0.436
PSMD8	0.164	1.178(0.778-1.784)	0.438
TAGAP	0.094	1.098(0.867-1.391)	0.438
ZNF638	-0.094	0.911(0.718-1.155)	0.440
DNAJC9	-0.115	0.891(0.665-1.195)	0.443
STAT3	-0.087	0.917(0.734-1.145)	0.445
RUVBL2	0.120	1.127(0.829-1.534)	0.446
ATAD2	-0.085	0.918(0.736-1.146)	0.449
RPA3	0.085	1.088(0.872-1.358)	0.454
GRSF1	-0.142	0.868(0.599-1.258)	0.454
PARP8	0.122	1.129(0.821-1.554)	0.455
SCML4	-0.109	0.896(0.673-1.195)	0.455
FKBP1A	-0.176	0.839(0.528-1.332)	0.456
TIGIT	-0.062	0.940(0.799-1.107)	0.457
GNG5	0.098	1.103(0.852-1.428)	0.457
TYMP	-0.070	0.933(0.776-1.121)	0.458
CDK1	0.076	1.079(0.880-1.324)	0.463
CTNNAL1	0.090	1.094(0.860-1.390)	0.465
HSH2D	-0.078	0.925(0.750-1.141)	0.466
DHFR	-0.087	0.917(0.725-1.159)	0.467
ICAM2	-0.114	0.892(0.653-1.218)	0.471
EIF5	0.124	1.132(0.807-1.587)	0.472
UBE2B	0.110	1.116(0.825-1.510)	0.476
CH25H	-0.072	0.931(0.764-1.134)	0.477
RANBP1	0.116	1.123(0.812-1.555)	0.483
SPAG5	-0.075	0.928(0.752-1.145)	0.484
CHCHD2	0.109	1.115(0.821-1.514)	0.486
NCAPH	-0.087	0.917(0.718-1.171)	0.487
PTPN6	-0.074	0.929(0.753-1.145)	0.489
DYNLL1	0.149	1.160(0.759-1.773)	0.492
HLA-DQA2	0.030	1.031(0.946-1.123)	0.492
BDP1	-0.082	0.921(0.728-1.165)	0.493
CADM1	-0.059	0.943(0.795-1.118)	0.500
PDE3B	-0.073	0.930(0.752-1.149)	0.501
BLOC1S1	0.082	1.085(0.855-1.377)	0.501
SRSF3	0.116	1.123(0.798-1.580)	0.506
XCL1	-0.055	0.947(0.805-1.113)	0.508
TUBA1C	0.101	1.106(0.821-1.489)	0.508
SAMSN1	-0.066	0.936(0.769-1.139)	0.509
TIFA	-0.093	0.911(0.691-1.202)	0.510
SPINT2	-0.070	0.932(0.757-1.149)	0.511
TROAP	-0.077	0.926(0.736-1.165)	0.511
DNAJA4	-0.063	0.939(0.779-1.132)	0.511
CDK5RAP3	-0.070	0.932(0.755-1.151)	0.514
ATAD5	-0.083	0.921(0.716-1.183)	0.518
METRNL	-0.055	0.947(0.801-1.118)	0.519
MYBL2	-0.054	0.948(0.805-1.116)	0.519
PTTG1	-0.079	0.924(0.724-1.179)	0.526
HELLS	-0.072	0.931(0.746-1.162)	0.526
CDCA8	-0.074	0.929(0.739-1.168)	0.529
NASP	-0.078	0.925(0.725-1.180)	0.529
IFITM3	0.064	1.066(0.873-1.301)	0.530
CENPA	0.087	1.090(0.832-1.429)	0.530
NDUFA7	-0.145	0.865(0.549-1.364)	0.533
STIP1	-0.090	0.914(0.689-1.212)	0.533
MZB1	0.046	1.047(0.901-1.218)	0.547
OXNAD1	0.120	1.128(0.760-1.674)	0.549
ARHGAP4	-0.069	0.933(0.743-1.171)	0.549
MZT2B	-0.093	0.911(0.670-1.238)	0.551
FAM177A1	0.154	1.166(0.702-1.939)	0.553
EEF1A1	0.093	1.097(0.807-1.493)	0.554
MCM6	-0.080	0.924(0.708-1.205)	0.558
DEPDC1	0.065	1.067(0.858-1.327)	0.558
MYL6B	-0.107	0.899(0.629-1.284)	0.558
PGAM1	-0.080	0.923(0.705-1.209)	0.561
KIR3DL2	-0.053	0.949(0.794-1.134)	0.561
FOS	0.031	1.032(0.928-1.146)	0.562
MCM10	0.067	1.070(0.852-1.343)	0.562
IMPDH2	0.080	1.084(0.826-1.422)	0.562
PTGDR	0.063	1.065(0.861-1.317)	0.565
PDIA6	-0.072	0.931(0.728-1.190)	0.567
CDCA4	-0.086	0.918(0.685-1.231)	0.568
FXYD5	-0.064	0.938(0.751-1.171)	0.569
CEP55	0.067	1.069(0.848-1.348)	0.571
TOMM7	0.099	1.104(0.783-1.557)	0.572
EEF1G	-9.175	0.000(0.000-7655367144.035)	0.573
KIF22	-0.076	0.926(0.710-1.209)	0.573
RASSF4	-0.063	0.939(0.755-1.168)	0.574
CCDC34	0.068	1.070(0.844-1.357)	0.577
RAD51C	0.098	1.103(0.779-1.563)	0.580
CCNA2	0.072	1.075(0.832-1.390)	0.581
UBE2S	0.062	1.064(0.853-1.328)	0.581
DOK2	0.053	1.055(0.873-1.274)	0.581
CD48	0.058	1.060(0.861-1.306)	0.583
SKA2	-0.090	0.914(0.663-1.260)	0.583
INPP4B	-0.061	0.941(0.757-1.170)	0.586
ILF2	0.094	1.099(0.782-1.544)	0.586
DCTN3	-0.090	0.914(0.662-1.262)	0.586
CCNL2	-0.062	0.940(0.751-1.176)	0.587
ERN1	-0.065	0.937(0.740-1.187)	0.588
SOCS3	-0.042	0.959(0.824-1.117)	0.590
PCNA	0.072	1.074(0.828-1.395)	0.590
GZMA	0.034	1.035(0.914-1.171)	0.592
NAP1L1	-0.074	0.929(0.708-1.218)	0.593
NAB1	-0.066	0.936(0.733-1.194)	0.594
CELF2	0.049	1.050(0.875-1.261)	0.597
GPR183	0.034	1.035(0.910-1.176)	0.601
KIF20A	-0.063	0.939(0.739-1.192)	0.603
CCT5	0.081	1.084(0.799-1.471)	0.603
KIF15	0.061	1.063(0.843-1.340)	0.604
AZIN1	0.073	1.075(0.817-1.416)	0.604
CENPU	-0.051	0.950(0.782-1.154)	0.605
PHLDA1	0.057	1.058(0.853-1.313)	0.607
PPP1R15A	0.053	1.055(0.861-1.293)	0.607
GNA15	-0.050	0.951(0.786-1.151)	0.607
LGALS3	-0.062	0.940(0.742-1.191)	0.608
NOSIP	0.096	1.100(0.760-1.594)	0.613
UXT	0.073	1.076(0.810-1.429)	0.615
WSB1	0.063	1.065(0.834-1.359)	0.615
SYTL3	0.057	1.059(0.847-1.323)	0.616
USP1	-0.057	0.944(0.755-1.181)	0.616
NUDT1	-0.068	0.935(0.716-1.219)	0.618
PTMA	-0.093	0.911(0.631-1.316)	0.621
PAICS	0.060	1.062(0.836-1.349)	0.623
IER5	-0.061	0.940(0.736-1.202)	0.624
C12orf75	0.043	1.044(0.879-1.240)	0.625
CTSW	-0.037	0.964(0.830-1.119)	0.627
AHSA1	-0.092	0.912(0.631-1.320)	0.627
PPP1R2	0.071	1.074(0.804-1.435)	0.629
NUDT21	-0.071	0.931(0.697-1.244)	0.630
CRIP1	0.067	1.069(0.815-1.402)	0.631
FOSB	-0.034	0.966(0.840-1.112)	0.633
HSP90AA1	0.069	1.071(0.807-1.422)	0.634
ACOT7	-0.065	0.937(0.716-1.227)	0.637
HADH	0.073	1.075(0.795-1.454)	0.638
S1PR1	0.045	1.046(0.866-1.263)	0.639
KLRC3	-0.088	0.916(0.633-1.324)	0.639
BRCA1	-0.053	0.948(0.760-1.184)	0.640
EZH2	-0.067	0.936(0.707-1.238)	0.642
CPNE2	-0.052	0.949(0.762-1.182)	0.642
CXCR6	0.034	1.035(0.895-1.196)	0.643
TIMM10	0.065	1.067(0.810-1.406)	0.643
KLRC1	-0.053	0.948(0.756-1.188)	0.643
DEDD2	-0.087	0.917(0.636-1.322)	0.643
SLC43A3	0.059	1.061(0.825-1.364)	0.647
ZFAND2A	0.067	1.069(0.804-1.421)	0.647
DDX39A	-0.074	0.929(0.674-1.280)	0.652
BIRC5	0.058	1.060(0.823-1.365)	0.653
HSP90AB1	-0.059	0.943(0.730-1.219)	0.654
LAG3	-0.029	0.971(0.853-1.105)	0.658
BTG1	-0.061	0.941(0.715-1.236)	0.660
NUF2	0.046	1.047(0.850-1.290)	0.666
ANKRD37	-0.062	0.940(0.709-1.247)	0.668
CKS1B	0.051	1.052(0.831-1.331)	0.672
UQCRC1	0.089	1.093(0.723-1.653)	0.672
COMMD6	0.051	1.053(0.828-1.338)	0.675
LUC7L3	-0.052	0.950(0.745-1.211)	0.677
PRF1	0.030	1.031(0.894-1.188)	0.679
CXCL13	-0.019	0.981(0.895-1.075)	0.680
EIF5A	0.077	1.080(0.747-1.562)	0.681
UBB	0.071	1.073(0.762-1.511)	0.686
POLD1	-0.039	0.962(0.797-1.161)	0.687
PCM1	-0.047	0.954(0.755-1.204)	0.691
CD52	0.038	1.039(0.860-1.254)	0.693
CCL5	-0.032	0.969(0.826-1.136)	0.696
ITM2C	0.032	1.032(0.880-1.210)	0.698
DLGAP5	0.046	1.047(0.831-1.319)	0.698
NACA	0.068	1.070(0.758-1.509)	0.700
HMGB1	0.054	1.056(0.802-1.391)	0.700
RGS2	0.030	1.030(0.886-1.198)	0.701
RGS10	0.058	1.060(0.787-1.427)	0.702
CDK4	0.052	1.053(0.807-1.375)	0.703
LEF1	-0.031	0.969(0.825-1.138)	0.704
SPC25	0.042	1.043(0.840-1.295)	0.704
NKG7	0.026	1.027(0.896-1.176)	0.705
GGCT	0.055	1.057(0.795-1.405)	0.705
ITM2B	0.053	1.054(0.802-1.386)	0.706
NCR1	-0.056	0.946(0.709-1.262)	0.706
MBP	0.043	1.044(0.833-1.309)	0.707
ZMYM2	0.053	1.054(0.800-1.390)	0.707
PSMC3	-0.076	0.927(0.621-1.382)	0.709
DEK	-0.043	0.958(0.765-1.200)	0.710
ARHGAP11A	0.046	1.047(0.822-1.333)	0.710
CKAP2L	-0.049	0.952(0.734-1.234)	0.711
TNIP3	0.033	1.033(0.868-1.230)	0.712
BRCA2	0.052	1.054(0.797-1.393)	0.713
KIF23	0.048	1.049(0.812-1.355)	0.714
TYMS	0.041	1.041(0.837-1.295)	0.715
KLRD1	0.045	1.046(0.820-1.335)	0.716
PDCD1	-0.025	0.975(0.852-1.116)	0.717
PA2G4	0.061	1.063(0.764-1.478)	0.718
FBL	0.047	1.048(0.812-1.352)	0.721
KLF2	-0.029	0.971(0.826-1.142)	0.722
CNIH1	0.044	1.045(0.818-1.336)	0.723
TFDP1	0.046	1.047(0.811-1.352)	0.724
FANCI	-0.046	0.955(0.741-1.232)	0.725
TOP2A	0.038	1.038(0.842-1.281)	0.726
TMPO	-0.045	0.956(0.743-1.230)	0.728
FASLG	0.026	1.027(0.885-1.192)	0.729
KLRC2	-0.038	0.963(0.777-1.193)	0.729
SAMHD1	-0.042	0.959(0.755-1.219)	0.733
DBI	0.053	1.054(0.775-1.434)	0.736
TESC	0.028	1.028(0.873-1.210)	0.739
SNRPB	0.050	1.051(0.782-1.413)	0.742
BCL2L12	0.046	1.047(0.792-1.385)	0.745
ITM2A	0.024	1.024(0.887-1.182)	0.746
RC3H1	-0.047	0.954(0.716-1.272)	0.749
GINS2	-0.034	0.967(0.787-1.188)	0.750
POC1A	0.047	1.048(0.784-1.400)	0.752
CDC42EP3	-0.051	0.950(0.693-1.304)	0.752
ZFP36	-0.030	0.970(0.802-1.174)	0.758
CDCA5	-0.036	0.964(0.765-1.216)	0.759
MIF	-0.077	0.926(0.564-1.518)	0.759
CCT4	0.040	1.041(0.802-1.351)	0.762
CRTAM	0.023	1.024(0.878-1.194)	0.766
RFC5	0.046	1.047(0.768-1.426)	0.773
ANKHD1	-0.104	0.901(0.443-1.832)	0.774
IGFBP4	-0.024	0.976(0.828-1.151)	0.774
CLK1	-0.031	0.969(0.774-1.214)	0.786
RASGRP2	0.021	1.021(0.877-1.188)	0.788
ZWINT	0.032	1.033(0.817-1.306)	0.788
FDPS	-0.042	0.959(0.703-1.308)	0.790
RNF213	0.024	1.024(0.857-1.224)	0.791
VDAC1	-0.043	0.958(0.699-1.313)	0.791
NCAPG	0.029	1.030(0.824-1.286)	0.797
NUSAP1	-0.122	0.885(0.344-2.278)	0.800
ASPM	-0.027	0.973(0.788-1.201)	0.800
VPS13C	-0.029	0.971(0.774-1.218)	0.801
IFITM1	-0.027	0.973(0.785-1.206)	0.802
AURKA	-0.033	0.967(0.747-1.253)	0.802
STMN1	0.030	1.031(0.811-1.311)	0.803
ASCL1	-0.019	0.981(0.841-1.144)	0.805
CDC20	-0.029	0.971(0.767-1.229)	0.808
CAV1	0.024	1.024(0.841-1.248)	0.811
NEU1	-0.045	0.956(0.656-1.394)	0.816
PRDM1	0.019	1.020(0.865-1.202)	0.818
GMNN	0.024	1.025(0.832-1.262)	0.819
YBX1	0.041	1.042(0.725-1.497)	0.824
RNASEH2C	0.038	1.039(0.740-1.460)	0.825
AHI1	0.035	1.035(0.759-1.413)	0.827
TMEM106C	-0.026	0.974(0.767-1.236)	0.828
GZMK	0.014	1.014(0.894-1.150)	0.829
CST7	-0.017	0.983(0.844-1.146)	0.830
CCNB1	0.026	1.026(0.798-1.321)	0.839
ARPC5	0.030	1.030(0.775-1.369)	0.839
SLC25A5	0.026	1.026(0.796-1.323)	0.840
LAIR1	-0.022	0.978(0.787-1.216)	0.841
ANXA1	-0.019	0.981(0.814-1.183)	0.844
TXNIP	-0.019	0.981(0.811-1.187)	0.845
SELL	0.015	1.015(0.875-1.177)	0.848
MCTP2	-0.020	0.980(0.797-1.205)	0.849
RRM2	0.023	1.024(0.805-1.302)	0.849
PRPF4B	-0.025	0.975(0.752-1.265)	0.850
RHOB	-0.018	0.982(0.813-1.187)	0.850
PLEKHA2	0.023	1.023(0.807-1.297)	0.852
TIMD4	0.014	1.014(0.878-1.170)	0.853
GNLY	0.011	1.011(0.897-1.140)	0.854
HMGN2	-0.026	0.974(0.740-1.284)	0.854
HSPA8	-0.026	0.975(0.741-1.282)	0.854
RBPJ	0.024	1.025(0.790-1.329)	0.854
NFKBID	0.015	1.015(0.867-1.188)	0.855
DGKA	-0.018	0.982(0.802-1.201)	0.858
LITAF	-0.019	0.981(0.792-1.216)	0.861
SNX3	0.028	1.029(0.745-1.419)	0.864
GOLGA4	-0.018	0.982(0.798-1.208)	0.865
CENPE	0.018	1.018(0.826-1.254)	0.867
HJURP	-0.021	0.979(0.765-1.253)	0.867
PTPN1	-0.014	0.986(0.836-1.164)	0.869
ALKBH7	-0.024	0.977(0.737-1.295)	0.870
DNAJB4	0.020	1.020(0.803-1.295)	0.870
SH2D1A	-0.012	0.988(0.859-1.137)	0.870
RAD21	-0.024	0.977(0.735-1.299)	0.871
TSC22D1	-0.018	0.983(0.786-1.228)	0.877
UBE2F	-0.028	0.972(0.679-1.392)	0.879
SOD1	0.024	1.024(0.757-1.386)	0.879
SMC4	-0.014	0.986(0.820-1.185)	0.880
SMCHD1	0.017	1.017(0.812-1.273)	0.883
SLBP	0.022	1.022(0.753-1.387)	0.888
CHORDC1	-0.018	0.982(0.757-1.273)	0.890
CDCA7	0.013	1.013(0.842-1.218)	0.893
YWHAQ	0.022	1.023(0.736-1.421)	0.894
JUN	-0.010	0.990(0.854-1.148)	0.895
SIVA1	0.017	1.017(0.787-1.314)	0.895
IFITM2	-0.014	0.986(0.800-1.216)	0.897
PIM1	0.012	1.012(0.840-1.218)	0.901
RHOC	-0.017	0.984(0.757-1.278)	0.901
DNAJA1	0.019	1.019(0.759-1.369)	0.901
CDKN3	-0.012	0.988(0.807-1.209)	0.904
SH2D2A	-0.011	0.989(0.820-1.192)	0.905
APOL6	-0.012	0.988(0.813-1.201)	0.905
KPNA2	-0.018	0.982(0.725-1.330)	0.906
ACAT2	0.016	1.016(0.777-1.329)	0.907
SPATS2L	-0.016	0.984(0.751-1.290)	0.907
PSMB6	-0.028	0.973(0.610-1.552)	0.908
HAVCR2	-0.012	0.988(0.800-1.220)	0.909
ERAP2	0.007	1.007(0.882-1.151)	0.916
CCNB2	0.014	1.014(0.778-1.322)	0.919
MTHFD1	-0.013	0.987(0.765-1.274)	0.921
PGM2L1	-0.013	0.987(0.757-1.288)	0.924
BUB1B	0.009	1.009(0.829-1.229)	0.926
CHEK1	0.011	1.011(0.799-1.278)	0.928
RNASEH2A	-0.026	0.974(0.547-1.735)	0.930
TUBA1B	0.010	1.010(0.797-1.282)	0.932
SYTL2	-0.009	0.991(0.806-1.219)	0.934
SERPINB1	-0.011	0.989(0.767-1.277)	0.934
PRRG4	-0.008	0.992(0.793-1.240)	0.943
CASP8	-0.011	0.989(0.710-1.379)	0.949
S100A10	0.007	1.007(0.803-1.263)	0.952
CKLF	0.018	1.018(0.569-1.821)	0.953
ID2	0.006	1.006(0.814-1.245)	0.953
AGTRAP	-0.008	0.992(0.766-1.286)	0.954
MTG1	0.010	1.010(0.698-1.461)	0.956
CCDC117	0.008	1.008(0.765-1.328)	0.956
BTN3A1	-0.007	0.993(0.781-1.263)	0.957
MCM4	-0.006	0.995(0.811-1.220)	0.958
NMB	0.006	1.006(0.789-1.285)	0.959
SMARCA2	0.006	1.006(0.797-1.269)	0.960
LRR1	-0.006	0.994(0.781-1.265)	0.960
SRSF2	0.008	1.008(0.693-1.466)	0.966
TUBG1	-0.005	0.995(0.757-1.308)	0.970
GBP2	0.003	1.003(0.846-1.189)	0.971
KIF14	-0.003	0.997(0.803-1.237)	0.975
MED30	0.005	1.005(0.733-1.377)	0.977
CCDC167	-0.003	0.997(0.781-1.272)	0.979
BCAT1	0.002	1.002(0.849-1.183)	0.979
AOAH	0.003	1.003(0.826-1.217)	0.979
YWHAE	0.005	1.005(0.693-1.456)	0.981
EML4	0.002	1.002(0.792-1.269)	0.984
KLF3	0.002	1.002(0.809-1.241)	0.985
CDCA2	0.002	1.002(0.793-1.265)	0.989
PRPF38B	0.001	1.001(0.768-1.306)	0.991
CDC6	-0.001	0.999(0.789-1.265)	0.992
PLP2	0.001	1.001(0.786-1.275)	0.992
RACGAP1	0.001	1.001(0.742-1.351)	0.993
SPATA13	-0.001	0.999(0.806-1.239)	0.996
CHI3L2	0.000	1.000(0.869-1.150)	0.999
HMGB3	-0.000	1.000(0.804-1.243)	1.000
PTPRCAP	NA	NA(NA-NA)	NA
PMCH	NA	NA(NA-NA)	NA

## Sheet: Table S6
Table S6: Comparison of gene mutation frequency among risk score groups in the GSE181063 Cohort, related to Figure 5.
Hugo_Symbol	Group1	Group2	n_mutated_group1	n_mutated_group2	p_value
TNFRSF14	low risk	high risk	68 of 229	23 of 230	9.53815e-08
MYD88	low risk	high risk	20 of 229	54 of 230	2.16166e-05
DTX1	low risk	high risk	15 of 229	43 of 230	0.000116595
SGK1	low risk	high risk	42 of 229	21 of 230	0.00438394
PIK3R1	low risk	high risk	6 of 229	0 of 230	0.0149179
SPEN	low risk	high risk	5 of 229	16 of 230	0.0233011
NFKBIA	low risk	high risk	15 of 229	5 of 230	0.0233011
ETV6	low risk	high risk	6 of 229	17 of 230	0.0303239
RB1	low risk	high risk	3 of 229	12 of 230	0.032291
MPEG1	low risk	high risk	2 of 229	10 of 230	0.0361414
CD79A	low risk	high risk	2 of 229	10 of 230	0.0361414
CXCR4	low risk	high risk	2 of 229	10 of 230	0.0361414
CD79B	low risk	high risk	11 of 229	23 of 230	0.0485696
CCND3	low risk	high risk	13 of 229	25 of 230	0.0612489
TBL1XR1	low risk	high risk	8 of 229	18 of 230	0.067345
GNA13	low risk	high risk	25 of 229	15 of 230	0.100796
PIM1	low risk	high risk	47 of 229	63 of 230	0.100828
P2RY8	low risk	high risk	2 of 229	8 of 230	0.105546
STAT3	low risk	high risk	7 of 229	2 of 230	0.105546
SOCS1	low risk	high risk	46 of 229	33 of 230	0.109396
HIST1H2BG	low risk	high risk	1 of 229	6 of 230	0.122141
S1PR2	low risk	high risk	5 of 229	1 of 230	0.122141
CD83	low risk	high risk	15 of 229	8 of 230	0.14079
MYC	low risk	high risk	13 of 229	22 of 230	0.158669
DDX3X	low risk	high risk	2 of 229	7 of 230	0.175384
FAT3	low risk	high risk	1 of 229	5 of 230	0.21568
ZFP36L1	low risk	high risk	15 of 229	9 of 230	0.21655
IRF4	low risk	high risk	3 of 229	8 of 230	0.220909
HIST1H2BD	low risk	high risk	3 of 229	8 of 230	0.220909
EBF1	low risk	high risk	21 of 229	14 of 230	0.223892
CARD11	low risk	high risk	15 of 229	23 of 230	0.235469
NOTCH2	low risk	high risk	16 of 229	24 of 230	0.246488
HIST1H1E	low risk	high risk	42 of 229	53 of 230	0.249328
TP53	low risk	high risk	58 of 229	48 of 230	0.269735
TMEM30A	low risk	high risk	8 of 229	14 of 230	0.274419
CD70	low risk	high risk	2 of 229	6 of 230	0.28475
IRF8	low risk	high risk	28 of 229	21 of 230	0.294329
BCL7A	low risk	high risk	29 of 229	22 of 230	0.302648
BCL2	low risk	high risk	55 of 229	46 of 230	0.31243
HIST1H1B	low risk	high risk	16 of 229	23 of 230	0.315268
KMT2D	low risk	high risk	87 of 229	77 of 230	0.330993
PRDM1	low risk	high risk	7 of 229	12 of 230	0.349032
EZH2	low risk	high risk	37 of 229	30 of 230	0.357881
MEF2B	low risk	high risk	18 of 229	13 of 230	0.35972
LTB	low risk	high risk	19 of 229	14 of 230	0.373153
CREBBP	low risk	high risk	40 of 229	33 of 230	0.374461
BRAF	low risk	high risk	7 of 229	4 of 230	0.3813
ARID1A	low risk	high risk	22 of 229	17 of 230	0.408324
HIST1H1C	low risk	high risk	31 of 229	38 of 230	0.433523
CDKN2A	low risk	high risk	9 of 229	6 of 230	0.446361
ROBO1	low risk	high risk	4 of 229	2 of 230	0.449527
SMARCA4	low risk	high risk	2 of 229	5 of 230	0.449527
SRSF2	low risk	high risk	2 of 229	5 of 230	0.449527
HIST1H1D	low risk	high risk	22 of 229	28 of 230	0.454151
KRAS	low risk	high risk	5 of 229	3 of 230	0.503481
BTG1	low risk	high risk	31 of 229	37 of 230	0.511517
HIST1H2AC	low risk	high risk	9 of 229	13 of 230	0.513096
CIITA	low risk	high risk	4 of 229	7 of 230	0.543848
TET2	low risk	high risk	27 of 229	23 of 230	0.552857
ITPKB	low risk	high risk	15 of 229	12 of 230	0.559265
HIST1H2AM	low risk	high risk	15 of 229	19 of 230	0.593496
BTG2	low risk	high risk	41 of 229	46 of 230	0.634076
HIST1H2AG	low risk	high risk	8 of 229	11 of 230	0.64051
BCL6	low risk	high risk	8 of 229	11 of 230	0.64051
STAT6	low risk	high risk	8 of 229	11 of 230	0.64051
EP300	low risk	high risk	13 of 229	11 of 230	0.681631
BTK	low risk	high risk	2 of 229	4 of 230	0.685444
PTEN	low risk	high risk	3 of 229	5 of 230	0.724156
FAT4	low risk	high risk	3 of 229	5 of 230	0.724156
PTPRC	low risk	high risk	3 of 229	5 of 230	0.724156
XPO1	low risk	high risk	3 of 229	5 of 230	0.724156
MAP2K1	low risk	high risk	4 of 229	3 of 230	0.724156
IKZF3	low risk	high risk	4 of 229	6 of 230	0.75119
ID3	low risk	high risk	5 of 229	4 of 230	0.75119
NF1	low risk	high risk	5 of 229	4 of 230	0.75119
POU2F2	low risk	high risk	7 of 229	6 of 230	0.787269
PAX5	low risk	high risk	8 of 229	7 of 230	0.800116
B2M	low risk	high risk	39 of 229	42 of 230	0.806725
HIST1H3G	low risk	high risk	9 of 229	8 of 230	0.810795
KLHL6	low risk	high risk	9 of 229	11 of 230	0.819847
NFKBIE	low risk	high risk	12 of 229	11 of 230	0.834448
FOXO1	low risk	high risk	13 of 229	15 of 230	0.845792
BCL10	low risk	high risk	14 of 229	13 of 230	0.845792
HIST1H2BC	low risk	high risk	14 of 229	16 of 230	0.850587
CD58	low risk	high risk	20 of 229	19 of 230	0.868802
KLF2	low risk	high risk	7 of 229	8 of 230	1
EGR1	low risk	high risk	3 of 229	3 of 230	1
TNFAIP3	low risk	high risk	21 of 229	21 of 230	1
FAS	low risk	high risk	15 of 229	15 of 230	1
HIST1H3B	low risk	high risk	7 of 229	7 of 230	1
NOTCH1	low risk	high risk	7 of 229	7 of 230	1
POU2AF1	low risk	high risk	6 of 229	7 of 230	1
RHOA	low risk	high risk	6 of 229	7 of 230	1
DNMT3A	low risk	high risk	5 of 229	5 of 230	1
KMT2C	low risk	high risk	5 of 229	5 of 230	1
MGA	low risk	high risk	4 of 229	5 of 230	1
BLM	low risk	high risk	4 of 229	4 of 230	1

## Sheet: Table S7
Table S7: Comparison of genomic alterations in oncogenic pathways between two risk groups in the GSE181063 Cohort, related to Figure 5.
Oncogenic pathways	Group1	Group2	n_mutated_group1	n_mutated_group2	p_value
NOTCH	low risk	high risk	79 of 229	111 of 230	0.00328122
Cell_Cycle	low risk	high risk	25 of 229	44 of 230	0.0182794
Hippo	low risk	high risk	5 of 229	15 of 230	0.037105
MYC	low risk	high risk	17 of 229	26 of 230	0.199631
TP53	low risk	high risk	60 of 229	50 of 230	0.275811
RTK-RAS	low risk	high risk	25 of 229	19 of 230	0.346469
PI3K	low risk	high risk	8 of 229	9 of 230	1

## Sheet: Table S8
Table S8: Comparison of LymphGen classification between two risk groups in the NCICCR Cohort, related to Figure 5.
	high risk	low risk	P value
	N=239	N=241
A53	0.07 (0.25)	0.07 (0.25)	0.981
MCD	0.19 (0.40)	0.07 (0.26)	<0.001
ST2	0.02 (0.13)	0.06 (0.24)	0.01
BN2	0.21 (0.41)	0.12 (0.33)	0.006
EZB MYC-	0.03 (0.17)	0.18 (0.38)	<0.001
EZB MYC+	0.05 (0.22)	0.04 (0.19)	0.492
N1	0.03 (0.18)	0.02 (0.14)	0.392
Complex	0.05 (0.21)	0.05 (0.21)	0.984
Other	0.35 (0.48)	0.39 (0.49)	0.334

## Sheet: Table S9
Table S9: Comparison of Stuart et al.'s DLBCL sclassification between two risk groups in the GSE181063 cohort, related to Figure 5.
	high risk	low risk	P value
	N=271	N=257
NOTCH2	0.23 (0.42)	0.15 (0.36)	0.013
NEC	0.25 (0.43)	0.26 (0.44)	0.801
BCL2	0.17 (0.38)	0.28 (0.45)	0.003
MYD88	0.20 (0.40)	0.06 (0.23)	<0.001
SOCS1/SGK1	0.09 (0.28)	0.13 (0.34)	0.11
TET2/SGK1	0.06 (0.24)	0.12 (0.33)	0.022

## Sheet: Table S10
Table S10: Comparison of LME sclassification between two risk groups in the GSE117556 and NCICCR cohort, related to Figure 6.
	high risk	low risk	P value
	N=634	N=656
LME-IN	0.26 (0.44)	0.22 (0.41)	0.042
LME-ME	0.31 (0.46)	0.38 (0.49)	0.004
LME-GC	0.09 (0.28)	0.21 (0.41)	<0.001
LME-DE	0.34 (0.47)	0.19 (0.39)	<0.001
